# Supplementary material for: A Major Gene for Bovine Ovulation Rate
Source: PLoS One. 2015 Jun 5;10(6):e0129025. doi: 10.1371/journal.pone.0129025 (PMC4457852; doi:10.1371/journal.pone.0129025)
Supplement: S2 File — Genotype data used for linkage analysis. File includes animal ID, SNP ID and location, and numerically coded SNP alleles. (ZIP) [file pone.0129025.s002.zip]

Archive with 3 entries (2 files):
- Dataset2_genotypes.txt
- __MACOSX/
- __MACOSX/._Dataset2_genotypes.txt
