# Supplementary material for: A Major Gene for Bovine Ovulation Rate
Source: PLoS One. 2015 Jun 5;10(6):e0129025. doi: 10.1371/journal.pone.0129025 (PMC4457852; doi:10.1371/journal.pone.0129025)
Supplement: S2 File — Genotype data used for linkage analysis. File includes animal ID, SNP ID and location, and numerically coded SNP alleles. (ZIP) [file pone.0129025.s002.zip › Dataset2_genotypes.txt]

ARS-BFGL-NGS-116814	Kiki_consensus	4	3	BTA07	67074400	FAM01
ARS-BFGL-NGS-119107	Kiki_consensus	4	3	BTA26	41441550	FAM01
UA-IFASA-1397	Kiki_consensus	2	2	BTA24	59670860	FAM01
ARS-USMARC-Parent-DQ647186-rs29014143	Kiki_consensus	1	3	BTA04	17200594	FAM01
UA-IFASA-8520	Kiki_consensus	4	4	BTA14	31197593	FAM01
ARS-BFGL-NGS-13878	Kiki_consensus	1	1	BTA04	66178170	FAM01
ARS-BFGL-NGS-32909	Kiki_consensus	4	3	BTA05	67846632	FAM01
BTB-00581295	Kiki_consensus	4	4	BTA15	12928912	FAM01
ARS-BFGL-NGS-57054	Kiki_consensus	2	2	BTA16	77648438	FAM01
Hapmap48689-BTA-23260	Kiki_consensus	1	3	BTA08	51632699	FAM01
Hapmap47624-BTA-44484	Kiki_consensus	1	3	BTA18	12620198	FAM01
ARS-BFGL-NGS-36064	Kiki_consensus	3	3	BTA26	22257931	FAM01
Hapmap33001-BTA-133775	Kiki_consensus	2	2	BTAXX	47838842	FAM01
BTB-01845736	Kiki_consensus	1	1	BTA02	15916907	FAM01
ARS-BFGL-NGS-29300	Kiki_consensus	4	4	BTA05	23103768	FAM01
BTB-00173094	Kiki_consensus	4	2	BTA04	31803700	FAM01
BTB-01040075	Kiki_consensus	4	4	BTAXX	5644107	FAM01
Hapmap39284-BTA-70361	Kiki_consensus	2	2	BTA04	48408626	FAM01
ARS-BFGL-NGS-65263	Kiki_consensus	1	2	BTA08	107243184	FAM01
Hapmap43667-BTA-73533	Kiki_consensus	2	2	BTA05	52600701	FAM01
BTA-94914-no-rs	Kiki_consensus	4	2	BTA20	61053166	FAM01
ARS-BFGL-NGS-4838	Kiki_consensus	2	2	BTA12	30099199	FAM01
ARS-BFGL-NGS-61730	Kiki_consensus	1	3	BTA11	90365254	FAM01
UA-IFASA-7408	Kiki_consensus	1	2	BTA14	7150724	FAM01
BTB-01838573	Kiki_consensus	4	2	BTA03	61106308	FAM01
ARS-BFGL-NGS-85289	Kiki_consensus	1	3	BTA14	8659069	FAM01
ARS-BFGL-NGS-107943	Kiki_consensus	2	2	BTAXX	136790063	FAM01
ARS-BFGL-NGS-70979	Kiki_consensus	4	3	BTA12	64384089	FAM01
ARS-BFGL-NGS-41451	Kiki_consensus	4	2	BTA17	27516228	FAM01
ARS-BFGL-NGS-17203	Kiki_consensus	4	2	BTA07	21048791	FAM01
ARS-BFGL-NGS-109796	Kiki_consensus	2	2	BTA05	55989100	FAM01
BTB-00872988	Kiki_consensus	3	3	BTA23	44074073	FAM01
ARS-BFGL-NGS-68680	Kiki_consensus	1	1	BTA11	15919622	FAM01
ARS-BFGL-NGS-109438	Kiki_consensus	1	3	BTA16	61759526	FAM01
BTB-01896501	Kiki_consensus	4	4	BTA08	22848837	FAM01
ARS-BFGL-NGS-118534	Kiki_consensus	1	3	BTA07	91507089	FAM01
ARS-BFGL-NGS-14076	Kiki_consensus	3	3	BTA28	1220957	FAM01
ARS-BFGL-NGS-60987	Kiki_consensus	3	3	BTAXX	124338383	FAM01
ARS-BFGL-NGS-118583	Kiki_consensus	4	2	BTA07	104072416	FAM01
Hapmap54968-rs29014852	Kiki_consensus	4	4	BTA05	81554485	FAM01
BTB-01225907	Kiki_consensus	2	2	BTA16	32653232	FAM01
Hapmap32397-BTA-18899	Kiki_consensus	1	3	BTA06	10760779	FAM01
Hapmap51103-BTA-98088	Kiki_consensus	3	3	BTA11	56858167	FAM01
BTB-01373902	Kiki_consensus	4	4	BTA29	1753384	FAM01
BTB-01296218	Kiki_consensus	2	2	BTA15	17344116	FAM01
ARS-BFGL-NGS-44271	Kiki_consensus	2	2	BTA05	57606624	FAM01
BTB-01864265	Kiki_consensus	4	2	BTA12	63784586	FAM01
Hapmap52547-rs29026933	Kiki_consensus	3	3	BTA13	33455505	FAM01
ARS-BFGL-NGS-24214	Kiki_consensus	1	1	BTA25	22045818	FAM01
ARS-BFGL-NGS-119805	Kiki_consensus	1	1	BTA09	73185539	FAM01
Hapmap60711-rs29014674	Kiki_consensus	4	3	BTA11	57502540	FAM01
ARS-BFGL-NGS-36553	Kiki_consensus	1	2	BTA28	36285860	FAM01
ARS-USMARC-Parent-AY853303-no-rs	Kiki_consensus	4	2	BTA13	75383374	FAM01
ARS-BFGL-NGS-117236	Kiki_consensus	1	2	BTA06	70065213	FAM01
Hapmap38347-BTA-74361	Kiki_consensus	1	1	BTA05	87926197	FAM01
Hapmap50149-BTA-90491	Kiki_consensus	4	4	BTA02	53477976	FAM01
ARS-BFGL-NGS-108985	Kiki_consensus	4	2	BTA02	119844881	FAM01
BTB-01102651	Kiki_consensus	3	3	BTA21	42640851	FAM01
ARS-BFGL-NGS-88529	Kiki_consensus	2	2	BTA28	9697693	FAM01
UA-IFASA-2111	Kiki_consensus	4	2	BTA06	84351311	FAM01
ARS-BFGL-NGS-35704	Kiki_consensus	2	2	BTA15	18335423	FAM01
ARS-BFGL-NGS-14075	Kiki_consensus	1	1	BTA04	99992606	FAM01
BTA-96695-no-rs	Kiki_consensus	2	2	BTA15	60194965	FAM01
BTA-82128-no-rs	Kiki_consensus	1	1	BTA08	88279367	FAM01
UA-IFASA-9704	Kiki_consensus	1	3	BTA29	35264875	FAM01
ARS-BFGL-NGS-97125	Kiki_consensus	1	1	BTA07	38836622	FAM01
BTA-110980-no-rs	Kiki_consensus	4	4	BTA01	31173269	FAM01
ARS-BFGL-NGS-32075	Kiki_consensus	1	1	BTA12	3279272	FAM01
BTB-01928726	Kiki_consensus	1	1	BTA04	80280325	FAM01
Hapmap43523-BTA-24093	Kiki_consensus	3	3	BTA02	92042146	FAM01
ARS-BFGL-NGS-111221	Kiki_consensus	4	3	BTA28	25020359	FAM01
Hapmap31965-BTC-056250	Kiki_consensus	4	4	BTA14	6347325	FAM01
ARS-BFGL-NGS-23375	Kiki_consensus	1	1	BTA24	39181120	FAM01
ARS-BFGL-NGS-84443	Kiki_consensus	1	1	BTAXX	20758679	FAM01
ARS-BFGL-NGS-38278	Kiki_consensus	1	2	BTA02	17142680	FAM01
ARS-USMARC-Parent-DQ995976-no-rs	Kiki_consensus	2	2	BTA21	3088886	FAM01
ARS-BFGL-NGS-109648	Kiki_consensus	1	1	BTA03	36035377	FAM01
Hapmap54846-rs29022328	Kiki_consensus	1	1	BTA26	16753151	FAM01
ChrY10_128268	Kiki_consensus	0	0	BTA0	0	FAM01
Hapmap26740-BTA-155993	Kiki_consensus	4	2	BTA21	17531298	FAM01
Hapmap38629-BTA-76891	Kiki_consensus	4	4	BTA06	78289101	FAM01
ARS-BFGL-NGS-105575	Kiki_consensus	1	3	BTA25	16335767	FAM01
ARS-BFGL-NGS-90570	Kiki_consensus	3	3	BTA23	28021047	FAM01
ARS-BFGL-NGS-100519	Kiki_consensus	1	2	BTA20	53855915	FAM01
Hapmap47452-BTA-97231	Kiki_consensus	4	2	BTA08	58412150	FAM01
ARS-BFGL-NGS-28836	Kiki_consensus	3	3	BTA05	28895850	FAM01
BTB-00362368	Kiki_consensus	3	3	BTA08	83300867	FAM01
BTB-00389059	Kiki_consensus	1	1	BTA09	34943071	FAM01
ARS-BFGL-NGS-109714	Kiki_consensus	2	2	BTA29	32308718	FAM01
BTA-47440-no-rs	Kiki_consensus	4	2	BTA02	41853231	FAM01
Hapmap39428-BTA-72555	Kiki_consensus	4	3	BTA04	113303894	FAM01
ARS-BFGL-NGS-18320	Kiki_consensus	1	1	BTA05	103911258	FAM01
ARS-BFGL-NGS-108358	Kiki_consensus	4	4	BTA08	84178715	FAM01
BTA-75037-no-rs	Kiki_consensus	4	4	BTA05	8323427	FAM01
ARS-BFGL-NGS-67968	Kiki_consensus	4	2	BTA04	74780951	FAM01
BTA-93763-no-rs	Kiki_consensus	1	2	BTA17	47788290	FAM01
ARS-BFGL-BAC-29836	Kiki_consensus	1	1	BTA24	54571696	FAM01
Hapmap48258-BTA-24339	Kiki_consensus	1	1	BTA11	33921550	FAM01
ARS-BFGL-NGS-82390	Kiki_consensus	0	0	BTA16	23328862	FAM01
BTA-37105-no-rs	Kiki_consensus	4	2	BTA15	55254553	FAM01
Hapmap40040-BTA-104644	Kiki_consensus	3	3	BTA01	110037865	FAM01
Hapmap42397-BTA-100823	Kiki_consensus	2	2	BTAXX	22622655	FAM01
ARS-USMARC-Parent-AY916666-no-rs	Kiki_consensus	1	1	BTA19	44799390	FAM01
ARS-BFGL-NGS-85768	Kiki_consensus	1	3	BTA01	38307976	FAM01
ARS-BFGL-NGS-28236	Kiki_consensus	4	4	BTA07	85665441	FAM01
ARS-BFGL-NGS-35211	Kiki_consensus	1	3	BTA03	3723881	FAM01
ARS-BFGL-NGS-110729	Kiki_consensus	2	2	BTA29	48178151	FAM01
Hapmap34424-BES10_Contig566_926	Kiki_consensus	1	3	BTA24	6408329	FAM01
BTB-00576713	Kiki_consensus	3	3	BTA14	77900043	FAM01
ARS-BFGL-NGS-7433	Kiki_consensus	4	3	BTA05	44885503	FAM01
BTB-00467701	Kiki_consensus	4	4	BTA11	29912016	FAM01
ARS-BFGL-NGS-31607	Kiki_consensus	4	2	BTA22	32990568	FAM01
ARS-BFGL-NGS-39990	Kiki_consensus	2	2	BTA12	81491302	FAM01
ARS-BFGL-NGS-98210	Kiki_consensus	4	4	BTA05	46454015	FAM01
ARS-USMARC-Parent-DQ990834-rs29013727	Kiki_consensus	1	3	BTA26	8221270	FAM01
BTB-00623969	Kiki_consensus	4	2	BTA27	17061777	FAM01
ARS-BFGL-NGS-14644	Kiki_consensus	4	2	BTA01	9114098	FAM01
ARS-BFGL-NGS-82310	Kiki_consensus	4	4	BTA07	108408892	FAM01
ARS-BFGL-NGS-16052	Kiki_consensus	4	2	BTA12	77725016	FAM01
ARS-BFGL-NGS-18624	Kiki_consensus	2	2	BTA11	37261133	FAM01
ARS-BFGL-NGS-32750	Kiki_consensus	4	4	BTA22	13581891	FAM01
Hapmap34855-BES3_Contig373_1182	Kiki_consensus	2	2	BTA04	5549277	FAM01
Hapmap49780-BTA-86092	Kiki_consensus	4	2	BTA12	19406605	FAM01
ARS-BFGL-NGS-108914	Kiki_consensus	2	2	BTA02	85452055	FAM01
ARS-BFGL-NGS-28965	Kiki_consensus	3	3	BTA11	740136	FAM01
Hapmap42268-BTA-60619	Kiki_consensus	1	3	BTA25	7393865	FAM01
ARS-BFGL-NGS-21592	Kiki_consensus	4	2	BTA19	24457274	FAM01
ARS-BFGL-NGS-119782	Kiki_consensus	3	3	BTA18	34126956	FAM01
BTB-00027149	Kiki_consensus	4	4	BTA01	65276480	FAM01
Hapmap49237-BTA-60646	Kiki_consensus	2	2	BTA25	8517544	FAM01
ARS-USMARC-Parent-DQ404152-rs29022245	Kiki_consensus	1	3	BTA02	5306838	FAM01
ARS-BFGL-NGS-32563	Kiki_consensus	1	3	BTA14	19649604	FAM01
ARS-BFGL-NGS-102740	Kiki_consensus	2	2	BTA27	42344117	FAM01
ARS-BFGL-NGS-118340	Kiki_consensus	4	3	BTA18	26844474	FAM01
ARS-BFGL-NGS-113098	Kiki_consensus	1	3	BTA08	96294159	FAM01
Hapmap51327-BTA-85076	Kiki_consensus	1	3	BTA09	99685101	FAM01
BTA-42610-no-rs	Kiki_consensus	4	4	BTA18	3316273	FAM01
UA-IFASA-8188	Kiki_consensus	4	2	BTA14	29061608	FAM01
ARS-BFGL-NGS-14740	Kiki_consensus	1	3	BTA09	14436985	FAM01
Hapmap43967-BTA-90526	Kiki_consensus	3	3	BTA14	65587374	FAM01
Hapmap42198-BTA-39980	Kiki_consensus	4	2	BTA18	41617350	FAM01
BTA-90783-no-rs	Kiki_consensus	3	3	BTA06	14889808	FAM01
ARS-BFGL-NGS-117553	Kiki_consensus	1	3	BTA01	131326810	FAM01
ARS-USMARC-Parent-DQ846690-no-rs	Kiki_consensus	4	2	BTA14	10171919	FAM01
Hapmap42430-BTA-112191	Kiki_consensus	1	3	BTA29	15520726	FAM01
Hapmap38444-BTA-88690	Kiki_consensus	1	1	BTA20	55306754	FAM01
ARS-BFGL-NGS-54732	Kiki_consensus	4	4	BTA06	115360264	FAM01
ARS-BFGL-NGS-22357	Kiki_consensus	3	3	BTA12	41817491	FAM01
Hapmap53874-rs29020139	Kiki_consensus	2	2	BTA19	62177834	FAM01
Hapmap30912-BTA-71048	Kiki_consensus	1	1	BTA04	68313751	FAM01
BTB-00179180	Kiki_consensus	1	2	BTA04	41657868	FAM01
BTB-00855613	Kiki_consensus	4	2	BTA17	34078461	FAM01
ARS-BFGL-NGS-114525	Kiki_consensus	1	3	BTA07	54492812	FAM01
ARS-BFGL-NGS-110046	Kiki_consensus	3	3	BTA04	85188654	FAM01
ARS-BFGL-NGS-11011	Kiki_consensus	3	3	BTA07	16520957	FAM01
BTB-01341053	Kiki_consensus	1	1	BTA20	60447656	FAM01
ARS-USMARC-Parent-AY842472-rs29001941	Kiki_consensus	2	3	BTA03	40399136	FAM01
Hapmap49952-BTA-30707	Kiki_consensus	3	3	BTAXX	141009340	FAM01
ARS-BFGL-NGS-101699	Kiki_consensus	2	2	BTA21	14000867	FAM01
ARS-BFGL-NGS-84805	Kiki_consensus	1	1	BTA12	17890808	FAM01
ARS-BFGL-NGS-63064	Kiki_consensus	1	1	BTA24	3237803	FAM01
ARS-BFGL-NGS-27172	Kiki_consensus	3	3	BTA10	59384121	FAM01
ARS-BFGL-NGS-110930	Kiki_consensus	1	3	BTA16	47091783	FAM01
Hapmap24251-BTA-145388	Kiki_consensus	3	3	BTA07	99024444	FAM01
BTA-63935-no-rs	Kiki_consensus	2	2	BTA28	8105051	FAM01
BTA-120086-no-rs	Kiki_consensus	1	1	BTA03	101879077	FAM01
ARS-BFGL-NGS-43310	Kiki_consensus	3	3	BTA01	9940497	FAM01
ARS-BFGL-NGS-118967	Kiki_consensus	3	3	BTA14	72900273	FAM01
UA-IFASA-8493	Kiki_consensus	4	2	BTA14	44983157	FAM01
Hapmap38899-BTA-52139	Kiki_consensus	1	2	BTA21	36492508	FAM01
ARS-BFGL-NGS-110635	Kiki_consensus	4	4	BTA17	70632532	FAM01
ARS-BFGL-NGS-113371	Kiki_consensus	4	3	BTA05	74087300	FAM01
BTB-00264102	Kiki_consensus	1	3	BTA06	74700202	FAM01
ARS-BFGL-NGS-22052	Kiki_consensus	4	2	BTA13	61559991	FAM01
ARS-BFGL-NGS-104096	Kiki_consensus	1	1	BTA09	7010227	FAM01
ARS-BFGL-NGS-62561	Kiki_consensus	4	2	BTA17	38103567	FAM01
ARS-BFGL-NGS-32791	Kiki_consensus	2	2	BTA13	67490759	FAM01
BTB-00486354	Kiki_consensus	3	3	BTA12	9176065	FAM01
INRA-638	Kiki_consensus	1	1	BTA03	62004226	FAM01
ARS-BFGL-NGS-99274	Kiki_consensus	3	3	BTA21	58409066	FAM01
BTA-73580-no-rs	Kiki_consensus	3	3	BTA05	7077394	FAM01
ARS-BFGL-NGS-111004	Kiki_consensus	4	2	BTA07	74135046	FAM01
UA-IFASA-1686	Kiki_consensus	1	1	BTA09	19649248	FAM01
ARS-BFGL-NGS-106470	Kiki_consensus	4	4	BTA23	5047747	FAM01
UA-IFASA-5815	Kiki_consensus	1	2	BTA14	3342470	FAM01
ARS-BFGL-NGS-6269	Kiki_consensus	1	3	BTA19	29411883	FAM01
ARS-BFGL-NGS-102536	Kiki_consensus	4	2	BTA10	82077994	FAM01
Hapmap49136-BTA-36934	Kiki_consensus	3	3	BTA11	26290518	FAM01
BTB-00800444	Kiki_consensus	3	3	BTA21	28675178	FAM01
BTB-02025707	Kiki_consensus	4	2	BTA01	22630942	FAM01
ARS-BFGL-NGS-115798	Kiki_consensus	4	2	BTA08	60823250	FAM01
ARS-BFGL-NGS-82324	Kiki_consensus	2	2	BTA21	55617452	FAM01
Hapmap49880-BTA-120276	Kiki_consensus	1	3	BTA04	58563766	FAM01
UA-IFASA-7391	Kiki_consensus	3	3	BTA14	40812291	FAM01
ARS-BFGL-NGS-57210	Kiki_consensus	4	2	BTA15	32637662	FAM01
Hapmap48709-BTA-30108	Kiki_consensus	1	1	BTA05	87167295	FAM01
BTB-01434519	Kiki_consensus	0	0	BTA28	21812748	FAM01
ARS-BFGL-NGS-5665	Kiki_consensus	4	3	BTA10	43012833	FAM01
Hapmap33504-BTA-154919	Kiki_consensus	2	2	BTA20	26733496	FAM01
ARS-BFGL-NGS-60627	Kiki_consensus	1	2	BTA19	12669286	FAM01
ARS-BFGL-NGS-104342	Kiki_consensus	4	2	BTA03	113306427	FAM01
Hapmap33066-BTA-160413	Kiki_consensus	3	3	BTA15	17107459	FAM01
BTA-54082-no-rs	Kiki_consensus	1	3	BTA22	32257185	FAM01
ARS-BFGL-NGS-34749	Kiki_consensus	1	3	BTA04	7508951	FAM01
BTB-01016364	Kiki_consensus	4	2	BTA28	19836248	FAM01
BTB-01965723	Kiki_consensus	4	2	BTA06	24429085	FAM01
BTA-23441-no-rs	Kiki_consensus	2	2	BTA08	19138288	FAM01
ARS-BFGL-NGS-37275	Kiki_consensus	3	3	BTA13	54167722	FAM01
Hapmap34577-BES3_Contig412_886	Kiki_consensus	4	2	BTA05	69512930	FAM01
Hapmap25468-BTC-063927	Kiki_consensus	4	2	BTA14	12005796	FAM01
BTB-00921095	Kiki_consensus	1	1	BTA26	4397384	FAM01
BTA-99520-no-rs	Kiki_consensus	1	3	BTA07	28920128	FAM01
ARS-BFGL-NGS-78172	Kiki_consensus	1	1	BTA09	71970552	FAM01
ARS-BFGL-NGS-91532	Kiki_consensus	3	3	BTAXX	116153810	FAM01
ARS-BFGL-NGS-65432	Kiki_consensus	4	2	BTA24	55511322	FAM01
ARS-BFGL-NGS-7003	Kiki_consensus	4	4	BTA05	54745039	FAM01
Hapmap23269-BTA-147941	Kiki_consensus	1	2	BTA15	68047712	FAM01
Hapmap30583-BTA-157589	Kiki_consensus	4	4	BTA22	60376752	FAM01
Hapmap60445-rs29011589	Kiki_consensus	4	4	BTA03	14884969	FAM01
ARS-BFGL-NGS-30948	Kiki_consensus	4	4	BTA04	34437532	FAM01
BTB-00196932	Kiki_consensus	4	4	BTA04	73699663	FAM01
BTB-00184322	Kiki_consensus	4	4	BTA22	19887271	FAM01
ARS-BFGL-NGS-76330	Kiki_consensus	1	1	BTA28	33449126	FAM01
ARS-BFGL-NGS-42563	Kiki_consensus	2	2	BTA26	47113178	FAM01
ARS-BFGL-NGS-37982	Kiki_consensus	2	2	BTA09	42819938	FAM01
ARS-BFGL-NGS-112227	Kiki_consensus	3	3	BTA14	34800588	FAM01
ARS-BFGL-NGS-77843	Kiki_consensus	4	2	BTA11	103856100	FAM01
ARS-USMARC-Parent-DQ866818-rs29011701	Kiki_consensus	2	2	BTA15	79187295	FAM01
BTA-69403-no-rs	Kiki_consensus	2	2	BTA11	105371400	FAM01
BTB-01812529	Kiki_consensus	1	3	BTA04	36015624	FAM01
ARS-BFGL-NGS-24552	Kiki_consensus	4	2	BTA26	9947363	FAM01
ARS-BFGL-NGS-93210	Kiki_consensus	4	4	BTA23	2893723	FAM01
Hapmap50603-BTA-16403	Kiki_consensus	1	1	BTA29	22605691	FAM01
Hapmap40061-BTA-28737	Kiki_consensus	2	2	BTA09	1775187	FAM01
ARS-BFGL-NGS-100558	Kiki_consensus	1	1	BTA21	32648822	FAM01
Hapmap42774-BTA-104770	Kiki_consensus	2	2	BTA20	15528205	FAM01
ARS-BFGL-NGS-45803	Kiki_consensus	2	2	BTA02	134246808	FAM01
BTB-02069463	Kiki_consensus	4	2	BTA01	66017181	FAM01
UA-IFASA-8173	Kiki_consensus	1	2	BTA14	43353000	FAM01
ARS-BFGL-NGS-100416	Kiki_consensus	4	2	BTA25	13469186	FAM01
ARS-BFGL-NGS-93283	Kiki_consensus	1	3	BTA02	44264949	FAM01
ARS-BFGL-NGS-67872	Kiki_consensus	1	3	BTA17	11971465	FAM01
BTB-01330413	Kiki_consensus	1	3	BTA04	36468716	FAM01
ARS-BFGL-NGS-32590	Kiki_consensus	1	3	BTA24	8740300	FAM01
ARS-BFGL-NGS-26139	Kiki_consensus	1	3	BTA05	72982750	FAM01
ARS-USMARC-Parent-DQ786759-rs29026696	Kiki_consensus	1	3	BTA07	94259472	FAM01
Hapmap39964-BTA-104515	Kiki_consensus	1	1	BTA04	109292250	FAM01
Hapmap46534-BTA-80232	Kiki_consensus	4	4	BTA07	97151592	FAM01
BTB-01759992	Kiki_consensus	1	3	BTA15	60807990	FAM01
ARS-BFGL-NGS-39275	Kiki_consensus	4	2	BTA20	70454164	FAM01
BTB-00038586	Kiki_consensus	2	2	BTA01	87664746	FAM01
Hapmap58990-rs29020862	Kiki_consensus	4	2	BTA08	9962339	FAM01
Hapmap51617-BTA-67409	Kiki_consensus	4	2	BTA17	39857388	FAM01
ARS-BFGL-NGS-110757	Kiki_consensus	1	1	BTA06	12942582	FAM01
ARS-BFGL-NGS-18996	Kiki_consensus	1	3	BTA01	57238377	FAM01
BTB-01851800	Kiki_consensus	3	3	BTA26	29449587	FAM01
Hapmap55007-rs29021986	Kiki_consensus	1	3	BTA23	13484531	FAM01
ARS-BFGL-NGS-107989	Kiki_consensus	1	1	BTA25	3857054	FAM01
ARS-BFGL-NGS-5419	Kiki_consensus	1	1	BTA24	19306436	FAM01
ARS-BFGL-NGS-60151	Kiki_consensus	4	4	BTA27	27446887	FAM01
BTA-25146-no-rs	Kiki_consensus	2	2	BTA27	31757690	FAM01
Hapmap23860-BTC-065677	Kiki_consensus	4	3	BTA06	53428838	FAM01
Hapmap49488-BTA-121277	Kiki_consensus	2	2	BTA20	35102203	FAM01
ARS-BFGL-NGS-40375	Kiki_consensus	1	3	BTA05	36041533	FAM01
Hapmap39254-BTA-119282	Kiki_consensus	1	2	BTA20	22165165	FAM01
Hapmap39419-BTA-63237	Kiki_consensus	1	1	BTA27	11715052	FAM01
Hapmap42008-BTA-93135	Kiki_consensus	1	1	BTAXX	10751747	FAM01
Hapmap47669-BTA-59022	Kiki_consensus	4	2	BTA24	1094942	FAM01
BTB-01465708	Kiki_consensus	3	3	BTA15	10860778	FAM01
ARS-BFGL-NGS-115837	Kiki_consensus	4	4	BTA14	67593766	FAM01
Hapmap53589-rs29009864	Kiki_consensus	4	4	BTA16	28714453	FAM01
Hapmap51476-BTA-63589	Kiki_consensus	3	3	BTA28	16002510	FAM01
ARS-BFGL-NGS-114860	Kiki_consensus	4	4	BTA17	21108406	FAM01
ARS-BFGL-NGS-89500	Kiki_consensus	4	4	BTA10	20117400	FAM01
BTB-00274746	Kiki_consensus	1	1	BTA06	101134254	FAM01
ARS-BFGL-NGS-5720	Kiki_consensus	4	4	BTA05	97468792	FAM01
ARS-BFGL-NGS-3965	Kiki_consensus	2	2	BTA24	58778920	FAM01
BTA-101877-no-rs	Kiki_consensus	2	2	BTA20	30188969	FAM01
Hapmap26417-BTA-147042	Kiki_consensus	2	2	BTA11	17238549	FAM01
Hapmap52635-rs29019622	Kiki_consensus	4	3	BTA08	44764274	FAM01
Hapmap39027-BTA-48208	Kiki_consensus	1	2	BTA01	118194724	FAM01
ARS-USMARC-Parent-EF034080-rs29024749	Kiki_consensus	3	3	BTA29	28647816	FAM01
Hapmap39375-BTA-112108	Kiki_consensus	1	1	BTA01	78449548	FAM01
ARS-BFGL-NGS-35829	Kiki_consensus	1	3	BTA07	76199889	FAM01
ARS-BFGL-NGS-117046	Kiki_consensus	1	3	BTA19	27326573	FAM01
Hapmap49118-BTA-31696	Kiki_consensus	4	4	BTA12	14882746	FAM01
ARS-BFGL-NGS-19663	Kiki_consensus	3	3	BTA26	43933332	FAM01
ARS-USMARC-Parent-AY929334-no-rs	Kiki_consensus	2	2	BTA23	7219975	FAM01
BTB-01709715	Kiki_consensus	3	3	BTA14	47090795	FAM01
BTA-56389-no-rs	Kiki_consensus	3	3	BTA01	146384457	FAM01
ARS-BFGL-NGS-102837	Kiki_consensus	4	2	BTA28	26502520	FAM01
BTB-01356324	Kiki_consensus	4	2	BTA08	34827816	FAM01
ARS-BFGL-NGS-46964	Kiki_consensus	2	3	BTA28	24266422	FAM01
ARS-BFGL-NGS-112150	Kiki_consensus	1	1	BTA08	13326953	FAM01
ARS-BFGL-NGS-21278	Kiki_consensus	1	1	BTA06	25033485	FAM01
ARS-BFGL-NGS-10494	Kiki_consensus	3	3	BTA06	18961422	FAM01
ARS-BFGL-NGS-104897	Kiki_consensus	2	2	BTA01	112863292	FAM01
ARS-BFGL-NGS-3886	Kiki_consensus	2	2	BTAXX	72607782	FAM01
BTB-01375511	Kiki_consensus	3	3	BTA21	51357564	FAM01
ARS-BFGL-NGS-113889	Kiki_consensus	4	4	BTA03	87632354	FAM01
BTB-01342721	Kiki_consensus	1	2	BTA05	41565285	FAM01
ARS-BFGL-NGS-62687	Kiki_consensus	1	3	BTA01	69867959	FAM01
BTB-00770436	Kiki_consensus	4	4	BTA20	17147673	FAM01
Hapmap51541-BTA-106562	Kiki_consensus	4	4	BTA29	22853469	FAM01
ARS-BFGL-NGS-77250	Kiki_consensus	4	4	BTA10	52814326	FAM01
ARS-BFGL-NGS-22860	Kiki_consensus	4	2	BTA10	29865159	FAM01
ARS-BFGL-NGS-56579	Kiki_consensus	4	2	BTA18	52486964	FAM01
ARS-BFGL-NGS-111788	Kiki_consensus	3	2	BTA08	101231366	FAM01
Hapmap42288-BTA-66236	Kiki_consensus	2	2	BTA10	8639882	FAM01
Hapmap45253-BTA-15908	Kiki_consensus	2	2	BTA13	1477972	FAM01
ARS-USMARC-Parent-DQ888313-no-rs	Kiki_consensus	2	2	BTA20	17837675	FAM01
ARS-BFGL-NGS-76864	Kiki_consensus	1	3	BTA07	35532135	FAM01
Hapmap48942-BTA-91048	Kiki_consensus	4	4	BTA25	32755073	FAM01
Hapmap23870-BTA-128381	Kiki_consensus	4	3	BTA13	43427963	FAM01
ARS-BFGL-NGS-37846	Kiki_consensus	4	2	BTA16	76681045	FAM01
Hapmap41647-BTA-81135	Kiki_consensus	4	2	BTA08	50019163	FAM01
ARS-USMARC-Parent-AY844963-rs17871338	Kiki_consensus	1	3	BTA05	98102349	FAM01
BTA-36711-no-rs	Kiki_consensus	3	3	BTA15	40780796	FAM01
ARS-BFGL-NGS-115502	Kiki_consensus	4	4	BTA01	109431433	FAM01
ARS-BFGL-NGS-113577	Kiki_consensus	1	3	BTA06	27158687	FAM01
ARS-BFGL-NGS-94983	Kiki_consensus	1	3	BTA02	87944722	FAM01
Hapmap43636-BTA-63692	Kiki_consensus	2	2	BTA28	18780603	FAM01
ARS-BFGL-NGS-113013	Kiki_consensus	1	1	BTA13	53245417	FAM01
ARS-BFGL-NGS-16595	Kiki_consensus	1	3	BTA03	90353180	FAM01
Hapmap43894-BTA-60813	Kiki_consensus	1	1	BTA26	20813204	FAM01
Hapmap34950-BES7_Contig406_1227	Kiki_consensus	4	3	BTA12	78787855	FAM01
ARS-BFGL-NGS-100632	Kiki_consensus	2	2	BTA07	95577863	FAM01
ARS-BFGL-NGS-117831	Kiki_consensus	4	2	BTA10	64594364	FAM01
ARS-BFGL-NGS-28247	Kiki_consensus	1	1	BTA05	106681257	FAM01
ARS-BFGL-NGS-10829	Kiki_consensus	2	2	BTA11	68687376	FAM01
ARS-BFGL-NGS-12494	Kiki_consensus	1	1	BTA29	25881358	FAM01
ARS-BFGL-NGS-31421	Kiki_consensus	4	2	BTA01	129646287	FAM01
ARS-BFGL-NGS-42949	Kiki_consensus	4	4	BTA04	1435275	FAM01
BTB-01151858	Kiki_consensus	3	3	BTA09	57224923	FAM01
Hapmap33827-BES10_Contig357_1268	Kiki_consensus	2	2	BTA17	59540930	FAM01
ARS-BFGL-NGS-45686	Kiki_consensus	1	1	BTA03	26031815	FAM01
ARS-BFGL-NGS-94895	Kiki_consensus	4	2	BTA06	108225240	FAM01
ARS-BFGL-BAC-30741	Kiki_consensus	4	2	BTA23	22848975	FAM01
Hapmap49241-BTA-61105	Kiki_consensus	1	1	BTA26	31154453	FAM01
Hapmap50274-BTA-18417	Kiki_consensus	1	3	BTA09	17814688	FAM01
ARS-BFGL-NGS-22284	Kiki_consensus	4	2	BTA26	10995721	FAM01
ARS-BFGL-NGS-79458	Kiki_consensus	3	3	BTA11	106682471	FAM01
ARS-USMARC-Parent-AY856094-rs17871190	Kiki_consensus	1	1	BTA29	9160939	FAM01
ARS-BFGL-NGS-118226	Kiki_consensus	4	2	BTA07	14741415	FAM01
ARS-BFGL-NGS-2936	Kiki_consensus	4	4	BTA23	17136094	FAM01
Hapmap49062-BTA-122353	Kiki_consensus	3	3	BTA14	82991915	FAM01
Hapmap42592-BTA-57478	Kiki_consensus	1	1	BTA24	17179801	FAM01
Hapmap38720-BTA-105046	Kiki_consensus	3	3	BTA01	116582598	FAM01
ARS-BFGL-NGS-43307	Kiki_consensus	4	4	BTA20	30216498	FAM01
ARS-BFGL-NGS-57870	Kiki_consensus	1	3	BTA02	37813654	FAM01
BTB-00264279	Kiki_consensus	4	4	BTA07	27124647	FAM01
ARS-BFGL-NGS-67195	Kiki_consensus	2	2	BTA10	95448891	FAM01
BTA-103391-no-rs	Kiki_consensus	1	1	BTA12	13400067	FAM01
Hapmap42087-BTA-118374	Kiki_consensus	1	3	BTA07	100959884	FAM01
ARS-BFGL-NGS-117876	Kiki_consensus	0	0	BTA10	48502416	FAM01
BTA-106754-no-rs	Kiki_consensus	1	3	BTA21	18167162	FAM01
ARS-BFGL-NGS-17321	Kiki_consensus	4	2	BTA15	2491081	FAM01
Hapmap43626-BTA-58917	Kiki_consensus	1	3	BTA04	88834366	FAM01
Hapmap59965-rs29021049	Kiki_consensus	1	3	BTA03	28978174	FAM01
Hapmap47805-BTA-101148	Kiki_consensus	4	2	BTA03	82653990	FAM01
Hapmap44084-BTA-48504	Kiki_consensus	4	2	BTA02	103207828	FAM01
BTB-00186413	Kiki_consensus	2	2	BTA04	56031281	FAM01
Hapmap48283-BTA-30285	Kiki_consensus	1	3	BTA08	42969739	FAM01
ARS-BFGL-NGS-20982	Kiki_consensus	4	2	BTA27	22100455	FAM01
BTB-01338066	Kiki_consensus	1	3	BTA12	66773008	FAM01
Hapmap53146-ss46526085	Kiki_consensus	2	2	BTA06	109056666	FAM01
BTB-01069210	Kiki_consensus	1	1	BTA06	10295237	FAM01
ARS-BFGL-NGS-57156	Kiki_consensus	1	3	BTA12	30992759	FAM01
BTB-00304608	Kiki_consensus	3	3	BTA07	37983978	FAM01
ARS-BFGL-NGS-106716	Kiki_consensus	4	2	BTA13	69823373	FAM01
ARS-BFGL-NGS-34440	Kiki_consensus	4	2	BTA02	115714967	FAM01
BTB-01584700	Kiki_consensus	4	3	BTA16	79161508	FAM01
ARS-BFGL-NGS-113867	Kiki_consensus	4	2	BTA08	7337016	FAM01
ARS-BFGL-NGS-44106	Kiki_consensus	4	2	BTA19	26264145	FAM01
ARS-BFGL-NGS-66090	Kiki_consensus	4	3	BTA10	11104820	FAM01
ARS-USMARC-Parent-DQ846688-rs29023691	Kiki_consensus	4	4	BTA05	119261609	FAM01
ARS-BFGL-NGS-42736	Kiki_consensus	1	3	BTA03	33367402	FAM01
BTB-00823211	Kiki_consensus	1	3	BTA21	48911422	FAM01
Hapmap53199-rs29014437	Kiki_consensus	2	2	BTA20	37498331	FAM01
ARS-BFGL-BAC-16287	Kiki_consensus	4	3	BTA12	43551814	FAM01
Hapmap50931-BTA-31235	Kiki_consensus	1	3	BTA07	31136178	FAM01
BTB-00127875	Kiki_consensus	1	3	BTA03	48207674	FAM01
ARS-BFGL-NGS-13176	Kiki_consensus	1	3	BTA13	41749885	FAM01
ARS-BFGL-NGS-118159	Kiki_consensus	1	3	BTA08	62849679	FAM01
Hapmap38207-BTA-19427	Kiki_consensus	1	2	BTA03	46747787	FAM01
ARS-BFGL-NGS-29118	Kiki_consensus	4	4	BTA13	8497369	FAM01
BTB-00242660	Kiki_consensus	1	3	BTA06	7969025	FAM01
BTB-01417402	Kiki_consensus	1	1	BTA15	9563016	FAM01
BTB-00961421	Kiki_consensus	3	3	BTA27	24303356	FAM01
UA-IFASA-8614	Kiki_consensus	1	3	BTA14	74021731	FAM01
Hapmap48573-BTA-104531	Kiki_consensus	2	2	BTAXX	53138058	FAM01
ARS-BFGL-NGS-107347	Kiki_consensus	3	3	BTA01	93601848	FAM01
BTA-11235-rs29016998	Kiki_consensus	4	4	BTAXX	24424105	FAM01
Hapmap33230-BTA-152909	Kiki_consensus	1	3	BTA07	84537259	FAM01
ARS-BFGL-NGS-112325	Kiki_consensus	4	2	BTA12	79643103	FAM01
ARS-BFGL-NGS-110594	Kiki_consensus	2	2	BTA05	11702152	FAM01
Hapmap43378-BTA-85949	Kiki_consensus	3	3	BTAXX	67752634	FAM01
ARS-BFGL-NGS-102963	Kiki_consensus	4	4	BTA15	6914643	FAM01
ARS-BFGL-NGS-75773	Kiki_consensus	1	1	BTA17	48788398	FAM01
Hapmap48021-BTA-61134	Kiki_consensus	1	1	BTA26	31930415	FAM01
ARS-BFGL-NGS-34868	Kiki_consensus	4	2	BTA24	34962232	FAM01
Hapmap58420-rs29021098	Kiki_consensus	1	3	BTA12	28052265	FAM01
ARS-BFGL-NGS-110072	Kiki_consensus	1	1	BTA06	65075381	FAM01
ARS-USMARC-Parent-AY939849-rs17870274	Kiki_consensus	1	3	BTA24	56415794	FAM01
ARS-BFGL-NGS-4860	Kiki_consensus	1	3	BTA18	6523067	FAM01
BTB-00821280	Kiki_consensus	1	2	BTA21	45417602	FAM01
ARS-BFGL-NGS-78095	Kiki_consensus	4	3	BTA20	21073349	FAM01
BTA-112780-no-rs	Kiki_consensus	1	1	BTA13	5324891	FAM01
ARS-BFGL-NGS-112632	Kiki_consensus	1	3	BTA01	17425222	FAM01
Hapmap58315-ss46527116	Kiki_consensus	4	2	BTA03	111153856	FAM01
BTB-01703999	Kiki_consensus	4	4	BTA08	6742493	FAM01
Hapmap26414-BTA-146523	Kiki_consensus	4	2	BTA09	55574798	FAM01
ARS-BFGL-NGS-30110	Kiki_consensus	2	2	BTA15	76675303	FAM01
ARS-BFGL-NGS-10010	Kiki_consensus	3	3	BTA05	108450743	FAM01
BTB-01480514	Kiki_consensus	4	3	BTA03	63507722	FAM01
ARS-BFGL-NGS-111726	Kiki_consensus	1	3	BTA06	116072849	FAM01
BTA-88802-no-rs	Kiki_consensus	3	3	BTA16	26613598	FAM01
Hapmap32631-BTA-156665	Kiki_consensus	1	3	BTA13	4883916	FAM01
ARS-BFGL-NGS-103449	Kiki_consensus	4	2	BTA18	10351779	FAM01
ARS-BFGL-NGS-69953	Kiki_consensus	4	4	BTA08	55054601	FAM01
UA-IFASA-6068	Kiki_consensus	4	4	BTA04	16428953	FAM01
ARS-BFGL-NGS-116296	Kiki_consensus	3	2	BTA08	17045980	FAM01
BTB-01285049	Kiki_consensus	2	2	BTA01	63199096	FAM01
ARS-BFGL-NGS-19042	Kiki_consensus	4	2	BTA02	95245853	FAM01
ARS-BFGL-NGS-55339	Kiki_consensus	1	3	BTA02	83616368	FAM01
BTA-91078-no-rs	Kiki_consensus	2	2	BTA03	43031873	FAM01
Hapmap41304-BTA-59122	Kiki_consensus	3	3	BTA25	11620439	FAM01
BTA-43699-no-rs	Kiki_consensus	2	2	BTA18	47862193	FAM01
ARS-BFGL-NGS-65602	Kiki_consensus	1	1	BTA18	65231440	FAM01
UA-IFASA-8487	Kiki_consensus	1	3	BTA29	3605478	FAM01
Hapmap45602-BTA-114057	Kiki_consensus	3	3	BTA11	30528419	FAM01
Hapmap50786-BTA-80052	Kiki_consensus	1	3	BTA07	82209855	FAM01
BTB-00888968	Kiki_consensus	1	1	BTA24	38518899	FAM01
Hapmap40158-BTA-104729	Kiki_consensus	3	3	BTA05	59665562	FAM01
ARS-USMARC-Parent-AY943841-rs17871566	Kiki_consensus	1	1	BTA01	138583183	FAM01
BTB-00362651	Kiki_consensus	1	1	BTA08	84896726	FAM01
ARS-USMARC-Parent-EF093509-rs29015170	Kiki_consensus	1	1	BTA22	22573121	FAM01
BTA-39204-no-rs	Kiki_consensus	4	3	BTA16	53330998	FAM01
Hapmap32295-BTA-129360	Kiki_consensus	4	2	BTA14	23737337	FAM01
ARS-USMARC-Parent-DQ888310-rs29012422	Kiki_consensus	1	2	BTA17	887216	FAM01
ARS-BFGL-NGS-50172	Kiki_consensus	2	2	BTA17	64342186	FAM01
Hapmap39439-BTA-81498	Kiki_consensus	4	4	BTA08	70585081	FAM01
ARS-BFGL-NGS-113052	Kiki_consensus	4	2	BTA20	1507533	FAM01
ARS-BFGL-NGS-107881	Kiki_consensus	1	1	BTA23	33961556	FAM01
Hapmap51902-BTA-44288	Kiki_consensus	3	3	BTA01	96942516	FAM01
ARS-BFGL-NGS-110948	Kiki_consensus	1	3	BTA25	26747553	FAM01
ARS-BFGL-NGS-16611	Kiki_consensus	1	1	BTA14	33220425	FAM01
BTA-62528-no-rs	Kiki_consensus	4	2	BTA27	23598119	FAM01
ARS-BFGL-NGS-103416	Kiki_consensus	4	2	BTA16	70338655	FAM01
Hapmap59373-rs29018501	Kiki_consensus	1	1	BTA11	89627301	FAM01
ARS-BFGL-NGS-116642	Kiki_consensus	1	3	BTA27	4947815	FAM01
BTB-01401420	Kiki_consensus	4	3	BTA01	89810818	FAM01
ARS-BFGL-NGS-110900	Kiki_consensus	4	2	BTA07	5027447	FAM01
BTB-00939306	Kiki_consensus	1	3	BTA26	33443386	FAM01
ARS-BFGL-NGS-41284	Kiki_consensus	1	3	BTA09	103777260	FAM01
UA-IFASA-2781	Kiki_consensus	4	2	BTA05	29989860	FAM01
Hapmap50325-BTA-35116	Kiki_consensus	1	3	BTA14	57728143	FAM01
ARS-BFGL-NGS-21711	Kiki_consensus	4	2	BTA18	1137609	FAM01
ARS-BFGL-NGS-2728	Kiki_consensus	2	2	BTA15	47780178	FAM01
ARS-BFGL-NGS-118138	Kiki_consensus	1	1	BTA02	67292723	FAM01
Hapmap49858-BTA-109464	Kiki_consensus	2	2	BTAXX	48575295	FAM01
UA-IFASA-2078	Kiki_consensus	1	1	BTA24	10568706	FAM01
ARS-BFGL-NGS-102869	Kiki_consensus	4	2	BTA22	43834473	FAM01
BTA-102882-no-rs	Kiki_consensus	4	4	BTA13	81665695	FAM01
ARS-BFGL-NGS-55179	Kiki_consensus	2	2	BTA09	95450193	FAM01
ARS-BFGL-NGS-119673	Kiki_consensus	4	2	BTA05	35076006	FAM01
BTB-01991791	Kiki_consensus	4	4	BTA07	44490836	FAM01
ARS-BFGL-NGS-100210	Kiki_consensus	4	4	BTA03	20208987	FAM01
Hapmap39566-BTA-43960	Kiki_consensus	4	4	BTA18	60319267	FAM01
ARS-BFGL-NGS-115866	Kiki_consensus	2	2	BTA23	38224271	FAM01
ARS-BFGL-NGS-117867	Kiki_consensus	2	2	BTA03	22115328	FAM01
ARS-BFGL-NGS-40945	Kiki_consensus	1	1	BTA05	102855072	FAM01
ARS-BFGL-NGS-5956	Kiki_consensus	1	3	BTA03	7866803	FAM01
ARS-BFGL-NGS-45644	Kiki_consensus	3	3	BTA21	7311519	FAM01
Hapmap633-BTA-104291	Kiki_consensus	4	2	BTA11	72844521	FAM01
ARS-BFGL-NGS-111666	Kiki_consensus	4	4	BTA19	45501147	FAM01
Hapmap29832-BTA-144648	Kiki_consensus	2	2	BTA07	3775890	FAM01
BTA-110441-no-rs	Kiki_consensus	4	2	BTA25	25779530	FAM01
Hapmap59581-rs29024854	Kiki_consensus	2	2	BTA24	34130436	FAM01
Hapmap32368-BTA-157293	Kiki_consensus	1	3	BTA02	75126638	FAM01
BTB-01533287	Kiki_consensus	4	3	BTA08	15773921	FAM01
ARS-BFGL-NGS-14502	Kiki_consensus	4	4	BTA01	140685557	FAM01
ARS-BFGL-NGS-93346	Kiki_consensus	1	3	BTA01	42404391	FAM01
Hapmap33665-BTA-142069	Kiki_consensus	4	4	BTA04	38680360	FAM01
Hapmap54399-rs29020908	Kiki_consensus	0	0	BTA14	64298207	FAM01
BTA-120449-no-rs	Kiki_consensus	1	1	BTAXX	125054905	FAM01
Hapmap32633-BTA-157234	Kiki_consensus	3	3	BTA11	53778535	FAM01
Hapmap50415-BTA-59713	Kiki_consensus	4	4	BTA25	23556650	FAM01
ARS-BFGL-NGS-105093	Kiki_consensus	4	2	BTA29	29907525	FAM01
ARS-BFGL-NGS-28838	Kiki_consensus	4	2	BTA08	46020875	FAM01
BTB-01889380	Kiki_consensus	1	1	BTA10	100288306	FAM01
Hapmap38526-BTA-76305	Kiki_consensus	1	2	BTA10	79569443	FAM01
ARS-USMARC-Parent-DQ990832-rs29015065	Kiki_consensus	1	3	BTA22	11038205	FAM01
BTA-20062-no-rs	Kiki_consensus	1	1	BTA17	26555694	FAM01
BTA-38441-no-rs	Kiki_consensus	4	4	BTA01	80875014	FAM01
UA-IFASA-8370	Kiki_consensus	4	2	BTA03	45826189	FAM01
Hapmap34129-BES11_Contig277_1586	Kiki_consensus	4	2	BTA03	18062515	FAM01
BTB-01756713	Kiki_consensus	3	3	BTA11	59421902	FAM01
Hapmap51391-BTA-112776	Kiki_consensus	1	3	BTA15	13631935	FAM01
ARS-BFGL-NGS-119716	Kiki_consensus	4	2	BTA21	57765296	FAM01
UA-IFASA-7751	Kiki_consensus	2	2	BTA03	62689947	FAM01
Hapmap50189-BTA-103065	Kiki_consensus	2	2	BTA08	22084349	FAM01
ARS-BFGL-NGS-62906	Kiki_consensus	4	3	BTA11	13824939	FAM01
ARS-BFGL-NGS-86875	Kiki_consensus	4	4	BTAXX	34662951	FAM01
ARS-BFGL-NGS-2282	Kiki_consensus	4	2	BTA12	12779945	FAM01
BTA-82131-no-rs	Kiki_consensus	1	3	BTA08	88329628	FAM01
ARS-BFGL-NGS-15111	Kiki_consensus	4	2	BTA19	23314971	FAM01
ARS-BFGL-NGS-33757	Kiki_consensus	0	0	BTA02	123463996	FAM01
ARS-BFGL-NGS-3363	Kiki_consensus	1	2	BTA25	42119129	FAM01
ARS-BFGL-NGS-12690	Kiki_consensus	3	3	BTA21	4671448	FAM01
ARS-BFGL-NGS-33575	Kiki_consensus	1	3	BTA28	32718347	FAM01
UA-IFASA-7611	Kiki_consensus	4	3	BTA15	33247009	FAM01
ARS-BFGL-NGS-4378	Kiki_consensus	4	4	BTA22	49273889	FAM01
ARS-BFGL-NGS-118015	Kiki_consensus	2	2	BTA29	50336324	FAM01
UA-IFASA-8490	Kiki_consensus	1	3	BTA15	34810860	FAM01
ARS-BFGL-NGS-17668	Kiki_consensus	1	3	BTA29	1348472	FAM01
Hapmap59336-rs29016911	Kiki_consensus	2	2	BTA12	34587250	FAM01
ARS-BFGL-NGS-17511	Kiki_consensus	3	3	BTAXX	31394601	FAM01
BTA-66824-no-rs	Kiki_consensus	4	2	BTA03	19193451	FAM01
ARS-BFGL-NGS-112392	Kiki_consensus	4	3	BTA19	56341205	FAM01
ARS-BFGL-NGS-38191	Kiki_consensus	1	3	BTA04	69431904	FAM01
ARS-BFGL-NGS-24667	Kiki_consensus	4	2	BTA14	63559721	FAM01
Hapmap40514-BTA-28872	Kiki_consensus	1	1	BTA20	68230269	FAM01
BTA-121000-no-rs	Kiki_consensus	2	2	BTA14	78874656	FAM01
ARS-BFGL-NGS-82976	Kiki_consensus	1	3	BTA14	68962221	FAM01
ARS-BFGL-NGS-116232	Kiki_consensus	4	4	BTA18	53790007	FAM01
ARS-BFGL-NGS-105052	Kiki_consensus	4	1	BTA04	11355642	FAM01
Hapmap60548-rs29025725	Kiki_consensus	4	3	BTA11	24198851	FAM01
ARS-BFGL-NGS-23821	Kiki_consensus	1	3	BTA15	39405517	FAM01
ARS-USMARC-Parent-DQ786764-no-rs	Kiki_consensus	4	4	BTA12	25668974	FAM01
Hapmap50191-BTA-104537	Kiki_consensus	2	2	BTAXX	52808614	FAM01
ARS-BFGL-NGS-111577	Kiki_consensus	3	3	BTA26	17577730	FAM01
ARS-BFGL-NGS-109845	Kiki_consensus	2	2	BTA29	19266026	FAM01
ARS-BFGL-NGS-115967	Kiki_consensus	3	3	BTA05	110812880	FAM01
ARS-BFGL-NGS-115348	Kiki_consensus	2	2	BTA16	78285860	FAM01
BTA-88049-no-rs	Kiki_consensus	1	1	BTA06	643965	FAM01
ARS-BFGL-NGS-77115	Kiki_consensus	2	2	BTA22	37203531	FAM01
Hapmap44202-BTA-115270	Kiki_consensus	1	1	BTA02	62367003	FAM01
ARS-USMARC-Parent-DQ916057-rs29009979	Kiki_consensus	4	4	BTA07	81591587	FAM01
ARS-BFGL-NGS-58817	Kiki_consensus	4	4	BTA12	46638109	FAM01
ARS-BFGL-NGS-104720	Kiki_consensus	3	3	BTA13	44229288	FAM01
UA-IFASA-9731	Kiki_consensus	2	2	BTA19	6523398	FAM01
ARS-BFGL-NGS-101742	Kiki_consensus	3	3	BTA18	25228413	FAM01
ARS-BFGL-NGS-33324	Kiki_consensus	2	2	BTA03	28061335	FAM01
BTA-110705-no-rs	Kiki_consensus	1	3	BTA04	55313701	FAM01
ARS-USMARC-Parent-EF150946-rs29023666	Kiki_consensus	1	1	BTA26	13229219	FAM01
ARS-BFGL-NGS-20264	Kiki_consensus	1	3	BTA13	21676028	FAM01
BTB-01155362	Kiki_consensus	3	3	BTA03	79247381	FAM01
Hapmap32415-BTA-74556	Kiki_consensus	1	3	BTA05	93871154	FAM01
Hapmap34458-BES10_Contig689_868	Kiki_consensus	4	3	BTA16	33787761	FAM01
ARS-BFGL-NGS-111491	Kiki_consensus	4	4	BTA01	68457522	FAM01
ARS-BFGL-NGS-114733	Kiki_consensus	2	2	BTA22	842301	FAM01
ARS-BFGL-NGS-65067	Kiki_consensus	4	2	BTA01	883895	FAM01
ARS-BFGL-NGS-29536	Kiki_consensus	4	2	BTA01	52075648	FAM01
Hapmap34166-BES2_Contig374_1218	Kiki_consensus	3	3	BTA24	24961929	FAM01
BTA-30208-no-rs	Kiki_consensus	3	3	BTAXX	63125268	FAM01
Hapmap58876-ss46526986	Kiki_consensus	1	3	BTA09	89308006	FAM01
ARS-BFGL-BAC-33077	Kiki_consensus	1	1	BTA19	10198335	FAM01
Hapmap41858-BTA-39601	Kiki_consensus	2	2	BTA16	57644356	FAM01
BTB-00135094	Kiki_consensus	1	2	BTA03	70265808	FAM01
ARS-BFGL-NGS-61286	Kiki_consensus	1	1	BTA24	13281977	FAM01
BTB-01848865	Kiki_consensus	2	2	BTA07	87008149	FAM01
ARS-BFGL-NGS-6176	Kiki_consensus	2	2	BTA02	127782861	FAM01
Hapmap60266-rs29024423	Kiki_consensus	4	2	BTA05	21389684	FAM01
ARS-BFGL-NGS-112014	Kiki_consensus	4	4	BTA18	34794005	FAM01
ChrY12_515497	Kiki_consensus	0	0	BTA0	0	FAM01
BTB-01462237	Kiki_consensus	3	3	BTA01	45546359	FAM01
ARS-BFGL-NGS-80218	Kiki_consensus	4	2	BTA21	23145690	FAM01
Hapmap43722-BTA-91004	Kiki_consensus	4	2	BTA12	82958992	FAM01
Hapmap52259-rs29019756	Kiki_consensus	4	3	BTA24	47603966	FAM01
ARS-BFGL-NGS-11100	Kiki_consensus	4	4	BTA28	36986447	FAM01
ARS-BFGL-NGS-117215	Kiki_consensus	3	3	BTA25	22890173	FAM01
BTB-01927911	Kiki_consensus	4	4	BTA05	1912730	FAM01
Hapmap30761-BTA-123384	Kiki_consensus	1	3	BTA29	42455680	FAM01
ARS-BFGL-NGS-29732	Kiki_consensus	1	3	BTA01	19182174	FAM01
ARS-BFGL-NGS-101070	Kiki_consensus	4	4	BTA21	29704865	FAM01
BTA-56888-no-rs	Kiki_consensus	2	2	BTA23	43208891	FAM01
Hapmap54520-ss46526432	Kiki_consensus	2	2	BTA11	60400664	FAM01
BTA-83673-no-rs	Kiki_consensus	4	2	BTA15	7632165	FAM01
BTB-01113265	Kiki_consensus	1	3	BTA12	3597674	FAM01
Hapmap51176-BTA-17547	Kiki_consensus	4	2	BTA12	22863845	FAM01
ARS-BFGL-NGS-37190	Kiki_consensus	1	1	BTA28	25771595	FAM01
ARS-BFGL-NGS-113210	Kiki_consensus	1	2	BTA28	31431555	FAM01
ARS-BFGL-NGS-116729	Kiki_consensus	0	0	BTA05	98802828	FAM01
ARS-BFGL-NGS-20350	Kiki_consensus	3	3	BTA02	91221891	FAM01
ARS-BFGL-NGS-86175	Kiki_consensus	4	3	BTA04	18539967	FAM01
Hapmap60480-ss46526970	Kiki_consensus	2	2	BTA05	105870613	FAM01
ARS-BFGL-NGS-36574	Kiki_consensus	1	1	BTA13	40031719	FAM01
BTB-00420215	Kiki_consensus	1	2	BTA10	44920804	FAM01
Hapmap54267-rs29023167	Kiki_consensus	1	3	BTA16	47850219	FAM01
BTB-00500086	Kiki_consensus	4	4	BTA12	57931622	FAM01
Hapmap40553-BTA-52668	Kiki_consensus	4	2	BTA21	6241052	FAM01
ARS-BFGL-NGS-13683	Kiki_consensus	2	2	BTA01	135995337	FAM01
BTA-20758-no-rs	Kiki_consensus	4	1	BTA17	36595026	FAM01
UA-IFASA-1499	Kiki_consensus	4	4	BTA17	22077551	FAM01
BTA-20517-no-rs	Kiki_consensus	4	2	BTA01	117585231	FAM01
BTB-00485448	Kiki_consensus	3	3	BTA12	4889853	FAM01
BTA-76281-no-rs	Kiki_consensus	4	4	BTA10	78905418	FAM01
ARS-BFGL-NGS-51630	Kiki_consensus	3	3	BTA20	5096097	FAM01
ARS-BFGL-NGS-64085	Kiki_consensus	4	3	BTA26	40432824	FAM01
Hapmap50486-BTA-83799	Kiki_consensus	1	3	BTA09	58536480	FAM01
BTB-00954129	Kiki_consensus	1	1	BTA27	12523146	FAM01
ARS-USMARC-Parent-AY851163-rs17871661	Kiki_consensus	4	2	BTA11	103047474	FAM01
ARS-BFGL-NGS-35142	Kiki_consensus	2	2	BTA15	84315488	FAM01
BTB-00317097	Kiki_consensus	2	2	BTA07	67831199	FAM01
Hapmap39651-BTA-42671	Kiki_consensus	4	4	BTA18	22124137	FAM01
ARS-BFGL-NGS-119928	Kiki_consensus	4	2	BTA09	86919266	FAM01
Hapmap42860-BTA-17231	Kiki_consensus	2	2	BTA09	40400556	FAM01
Hapmap40292-BTA-71565	Kiki_consensus	2	2	BTA04	81400732	FAM01
ARS-BFGL-NGS-114404	Kiki_consensus	2	2	BTA29	34161198	FAM01
Hapmap50522-BTA-98140	Kiki_consensus	1	3	BTA06	76718463	FAM01
ARS-BFGL-NGS-113696	Kiki_consensus	2	2	BTA07	1838926	FAM01
BTB-01786029	Kiki_consensus	4	3	BTA01	46201490	FAM01
BTB-01322840	Kiki_consensus	4	2	BTA03	60502347	FAM01
ARS-BFGL-NGS-28049	Kiki_consensus	2	2	BTAXX	22138299	FAM01
ARS-BFGL-NGS-24039	Kiki_consensus	4	2	BTA04	76739601	FAM01
ARS-USMARC-Parent-DQ888311-rs29017313	Kiki_consensus	1	2	BTA19	8505317	FAM01
ARS-BFGL-NGS-97040	Kiki_consensus	1	1	BTAXX	125905926	FAM01
ARS-BFGL-NGS-37149	Kiki_consensus	1	1	BTA11	12717282	FAM01
BTA-40753-no-rs	Kiki_consensus	2	2	BTA26	27972961	FAM01
Hapmap38591-BTA-32800	Kiki_consensus	4	3	BTA13	46203780	FAM01
BTA-110073-no-rs	Kiki_consensus	4	4	BTA07	27732801	FAM01
ARS-BFGL-NGS-118001	Kiki_consensus	3	3	BTA03	68465008	FAM01
ARS-BFGL-NGS-60692	Kiki_consensus	2	2	BTA20	31704692	FAM01
ARS-BFGL-NGS-7710	Kiki_consensus	4	4	BTA23	40631438	FAM01
ARS-BFGL-NGS-103520	Kiki_consensus	3	3	BTA11	100924099	FAM01
BTB-01347248	Kiki_consensus	4	4	BTAXX	1692506	FAM01
ARS-BFGL-NGS-18402	Kiki_consensus	1	1	BTA16	63210323	FAM01
Hapmap30362-BTA-79378	Kiki_consensus	1	1	BTA07	59353807	FAM01
Hapmap29564-BTA-143742	Kiki_consensus	4	1	BTA06	7151738	FAM01
BTA-38476-no-rs	Kiki_consensus	0	0	BTA01	86968922	FAM01
ARS-BFGL-NGS-113835	Kiki_consensus	1	3	BTA10	67800499	FAM01
Hapmap22686-BTC-044345	Kiki_consensus	1	2	BTA06	102367174	FAM01
Hapmap36459-SCAFFOLD9563_462	Kiki_consensus	4	2	BTA01	58695977	FAM01
BTB-01780264	Kiki_consensus	3	3	BTA04	39498957	FAM01
ARS-BFGL-BAC-37051	Kiki_consensus	1	4	BTA02	51854482	FAM01
BTB-01989473	Kiki_consensus	4	4	BTA12	62069128	FAM01
UA-IFASA-4359	Kiki_consensus	1	2	BTA15	78330054	FAM01
BTB-01753605	Kiki_consensus	4	2	BTA02	55729126	FAM01
ARS-BFGL-NGS-40621	Kiki_consensus	2	2	BTA11	23443507	FAM01
Hapmap44602-BTA-50865	Kiki_consensus	2	2	BTA20	56959161	FAM01
Hapmap38210-BTA-25613	Kiki_consensus	2	2	BTA17	58285008	FAM01
ARS-BFGL-NGS-44416	Kiki_consensus	1	1	BTA02	46498119	FAM01
ARS-BFGL-NGS-20061	Kiki_consensus	4	4	BTA17	45836823	FAM01
Hapmap43218-BTA-26258	Kiki_consensus	3	3	BTA02	114900322	FAM01
Hapmap51356-BTA-94975	Kiki_consensus	1	3	BTA08	39306605	FAM01
BTA-103254-no-rs	Kiki_consensus	4	4	BTAXX	48140932	FAM01
BTB-01644390	Kiki_consensus	3	3	BTA11	11955169	FAM01
ARS-BFGL-NGS-11582	Kiki_consensus	4	4	BTA27	25501920	FAM01
BTB-00125348	Kiki_consensus	4	4	BTA03	32053703	FAM01
ARS-BFGL-NGS-111161	Kiki_consensus	3	3	BTA13	19283942	FAM01
ARS-BFGL-NGS-41400	Kiki_consensus	3	3	BTA16	18625014	FAM01
ARS-BFGL-NGS-16934	Kiki_consensus	2	2	BTA17	47147387	FAM01
ARS-BFGL-NGS-104909	Kiki_consensus	1	3	BTA14	70763413	FAM01
ARS-BFGL-NGS-106346	Kiki_consensus	1	3	BTA02	130452409	FAM01
Hapmap47127-BTA-88691	Kiki_consensus	3	3	BTA07	47002161	FAM01
ChrY6_911448	Kiki_consensus	0	0	BTA0	0	FAM01
Hapmap49452-BTA-112834	Kiki_consensus	1	1	BTA04	72987997	FAM01
BTB-01203270	Kiki_consensus	3	3	BTA10	72769319	FAM01
ARS-USMARC-Parent-DQ837643-rs29018818	Kiki_consensus	1	3	BTA11	66341589	FAM01
BTB-01737424	Kiki_consensus	1	3	BTA17	43412455	FAM01
BTA-25512-no-rs	Kiki_consensus	2	2	BTA02	26140855	FAM01
ARS-BFGL-NGS-67112	Kiki_consensus	1	2	BTA10	87139659	FAM01
Hapmap35524-SCAFFOLD5373_40104	Kiki_consensus	3	3	BTA13	19987212	FAM01
ARS-BFGL-NGS-41987	Kiki_consensus	2	3	BTA18	6352441	FAM01
BTA-87036-no-rs	Kiki_consensus	3	3	BTA05	14741492	FAM01
Hapmap56639-rs29021780	Kiki_consensus	2	2	BTAXX	7313040	FAM01
Hapmap52622-rs29010435	Kiki_consensus	3	3	BTA03	535711	FAM01
ARS-BFGL-NGS-3541	Kiki_consensus	4	2	BTA23	9479267	FAM01
ARS-BFGL-BAC-44189	Kiki_consensus	3	3	BTA25	14087070	FAM01
BTB-00079735	Kiki_consensus	1	3	BTA08	86974867	FAM01
Hapmap46428-BTA-54503	Kiki_consensus	4	1	BTA22	41141995	FAM01
Hapmap32161-BTA-55429	Kiki_consensus	3	3	BTA23	11311478	FAM01
ARS-BFGL-NGS-112952	Kiki_consensus	4	2	BTA03	53955669	FAM01
ARS-BFGL-NGS-6059	Kiki_consensus	1	3	BTA29	41009717	FAM01
BTB-02056717	Kiki_consensus	4	3	BTA08	35544964	FAM01
Hapmap49542-BTA-24574	Kiki_consensus	1	1	BTAXX	4821238	FAM01
ARS-BFGL-NGS-25179	Kiki_consensus	1	1	BTA07	7822111	FAM01
Hapmap31828-BTA-159336	Kiki_consensus	4	2	BTA17	19207100	FAM01
ARS-BFGL-BAC-4996	Kiki_consensus	4	4	BTA01	36059447	FAM01
BTB-00863420	Kiki_consensus	3	3	BTA08	23448920	FAM01
ARS-BFGL-NGS-108330	Kiki_consensus	3	3	BTA11	99710314	FAM01
Hapmap48000-BTA-57409	Kiki_consensus	1	3	BTA24	12415668	FAM01
UA-IFASA-8256	Kiki_consensus	4	2	BTA07	21704630	FAM01
BTB-00818375	Kiki_consensus	3	3	BTA21	38974965	FAM01
ARS-BFGL-NGS-31703	Kiki_consensus	2	2	BTA22	50009060	FAM01
ARS-BFGL-NGS-111019	Kiki_consensus	4	4	BTA28	28342445	FAM01
Hapmap49807-BTA-95128	Kiki_consensus	3	3	BTA11	44891666	FAM01
BTB-01713600	Kiki_consensus	2	2	BTA12	4484840	FAM01
ARS-BFGL-NGS-61890	Kiki_consensus	2	2	BTA15	41926810	FAM01
Hapmap23797-BTC-045584	Kiki_consensus	4	3	BTA06	101749615	FAM01
ARS-USMARC-Parent-DQ846694-rs29015842	Kiki_consensus	1	1	BTA16	33521338	FAM01
ARS-USMARC-Parent-DQ404150-rs29012530	Kiki_consensus	4	3	BTA01	59409838	FAM01
BTB-01249515	Kiki_consensus	4	2	BTA09	37269912	FAM01
ARS-BFGL-NGS-111893	Kiki_consensus	4	4	BTA16	15416252	FAM01
ARS-BFGL-NGS-111419	Kiki_consensus	1	3	BTA09	93520501	FAM01
BTB-02100556	Kiki_consensus	4	4	BTA20	47494075	FAM01
Hapmap50487-BTA-83926	Kiki_consensus	4	4	BTA09	60886086	FAM01
ARS-BFGL-NGS-16904	Kiki_consensus	1	2	BTA29	49170534	FAM01
Hapmap32868-BTA-161473	Kiki_consensus	4	2	BTA03	7446399	FAM01
BTB-01508954	Kiki_consensus	4	2	BTA03	76727514	FAM01
ARS-BFGL-NGS-23266	Kiki_consensus	4	4	BTA10	26173687	FAM01
ARS-BFGL-NGS-22239	Kiki_consensus	1	3	BTA01	95213011	FAM01
BTA-97531-no-rs	Kiki_consensus	2	2	BTA01	30333360	FAM01
ARS-BFGL-NGS-115142	Kiki_consensus	4	4	BTA02	97368169	FAM01
Hapmap46481-BTA-34558	Kiki_consensus	1	1	BTA14	36056525	FAM01
ARS-BFGL-NGS-114722	Kiki_consensus	1	3	BTA08	28464160	FAM01
ARS-BFGL-NGS-75399	Kiki_consensus	0	0	BTA26	48447574	FAM01
ARS-BFGL-NGS-16087	Kiki_consensus	4	2	BTA20	59664391	FAM01
ARS-USMARC-Parent-EF042091-rs29014974	Kiki_consensus	1	3	BTA28	44261945	FAM01
BTB-00877619	Kiki_consensus	4	4	BTA24	4436484	FAM01
ARS-BFGL-NGS-109679	Kiki_consensus	2	2	BTA15	45314266	FAM01
BTB-01666402	Kiki_consensus	1	1	BTA13	6853227	FAM01
ARS-BFGL-NGS-20081	Kiki_consensus	4	4	BTA23	48910189	FAM01
ARS-BFGL-NGS-62748	Kiki_consensus	1	1	BTA05	65922088	FAM01
ARS-BFGL-NGS-114435	Kiki_consensus	4	2	BTA0	0	FAM01
Hapmap49986-BTA-41525	Kiki_consensus	4	4	BTA01	90802931	FAM01
BTB-01392065	Kiki_consensus	1	3	BTA04	65458091	FAM01
ARS-BFGL-BAC-15402	Kiki_consensus	1	3	BTA01	50191130	FAM01
Hapmap34590-BES8_Contig394_1331	Kiki_consensus	4	2	BTA11	37876375	FAM01
ARS-BFGL-NGS-109171	Kiki_consensus	1	3	BTA05	45655508	FAM01
BTA-122684-no-rs	Kiki_consensus	3	3	BTA01	139231307	FAM01
Hapmap33967-BES2_Contig190_681	Kiki_consensus	4	2	BTA14	72259787	FAM01
ARS-BFGL-NGS-36059	Kiki_consensus	3	3	BTA16	79896422	FAM01
ARS-BFGL-NGS-104400	Kiki_consensus	4	2	BTA24	60394194	FAM01
ARS-BFGL-NGS-64080	Kiki_consensus	3	3	BTAXX	26559013	FAM01
ARS-BFGL-NGS-69497	Kiki_consensus	1	2	BTA21	61094140	FAM01
UA-IFASA-8177	Kiki_consensus	3	3	BTA15	44471231	FAM01
BTB-01108729	Kiki_consensus	1	3	BTA04	21063597	FAM01
ARS-BFGL-NGS-89981	Kiki_consensus	1	3	BTA09	73973594	FAM01
Hapmap41813-BTA-27442	Kiki_consensus	2	2	BTA05	49044380	FAM01
ARS-BFGL-NGS-42702	Kiki_consensus	4	4	BTAXX	28202273	FAM01
Hapmap50610-BTA-18534	Kiki_consensus	4	2	BTA12	6763647	FAM01
UA-IFASA-2295	Kiki_consensus	4	2	BTA11	97754180	FAM01
ARS-BFGL-NGS-119150	Kiki_consensus	2	2	BTAXX	74382783	FAM01
UA-IFASA-2202	Kiki_consensus	4	4	BTA05	61232643	FAM01
UA-IFASA-7498	Kiki_consensus	3	3	BTA04	49907346	FAM01
BTA-71665-no-rs	Kiki_consensus	1	1	BTA04	95444050	FAM01
BTB-01487662	Kiki_consensus	2	2	BTA01	14693262	FAM01
ARS-BFGL-NGS-39184	Kiki_consensus	4	2	BTA03	77487187	FAM01
Hapmap60125-rs29018949	Kiki_consensus	1	3	BTA04	57829798	FAM01
ARS-BFGL-NGS-23450	Kiki_consensus	1	1	BTA25	20058762	FAM01
BTA-27415-no-rs	Kiki_consensus	3	3	BTA02	7751590	FAM01
Hapmap31616-BTC-042811	Kiki_consensus	1	1	BTA06	71873004	FAM01
BTA-31397-no-rs	Kiki_consensus	4	4	BTA12	86277371	FAM01
ARS-USMARC-Parent-DQ468384-rs29003967	Kiki_consensus	4	3	BTA05	113137320	FAM01
Hapmap54495-rs29018810	Kiki_consensus	1	3	BTA11	49612828	FAM01
ARS-BFGL-NGS-16951	Kiki_consensus	4	3	BTA04	110176402	FAM01
ARS-BFGL-NGS-101883	Kiki_consensus	3	3	BTA04	61376132	FAM01
Hapmap33855-BES7_Contig421_544	Kiki_consensus	4	2	BTA02	80335082	FAM01
Hapmap38652-BTA-111852	Kiki_consensus	3	3	BTA04	13551388	FAM01
BTA-69365-no-rs	Kiki_consensus	1	3	BTA03	107909891	FAM01
BTA-76196-no-rs	Kiki_consensus	1	3	BTA06	49553975	FAM01
BTA-111835-no-rs	Kiki_consensus	1	1	BTAXX	31552638	FAM01
ARS-BFGL-NGS-17586	Kiki_consensus	1	2	BTA20	27970417	FAM01
ARS-BFGL-NGS-105392	Kiki_consensus	2	2	BTA23	14372603	FAM01
ARS-BFGL-NGS-118564	Kiki_consensus	1	3	BTA04	117571480	FAM01
ARS-BFGL-NGS-22265	Kiki_consensus	4	3	BTA16	3287341	FAM01
BTA-104456-no-rs	Kiki_consensus	1	1	BTAXX	6248792	FAM01
Hapmap42030-BTA-02558	Kiki_consensus	2	2	BTAXX	20453664	FAM01
BTB-00706857	Kiki_consensus	1	3	BTA26	15861364	FAM01
Hapmap56777-ss46526772	Kiki_consensus	2	3	BTA14	43979834	FAM01
BTA-49599-no-rs	Kiki_consensus	0	0	BTA02	18042962	FAM01
ARS-BFGL-NGS-82854	Kiki_consensus	1	2	BTA17	14558961	FAM01
INRA-685	Kiki_consensus	1	1	BTA03	56473625	FAM01
ARS-BFGL-NGS-82778	Kiki_consensus	1	3	BTA14	57052007	FAM01
BTB-00047642	Kiki_consensus	1	3	BTA01	107257059	FAM01
ARS-BFGL-NGS-76629	Kiki_consensus	1	1	BTA17	63063122	FAM01
BTA-122400-no-rs	Kiki_consensus	1	3	BTA01	47831916	FAM01
BTA-116337-no-rs	Kiki_consensus	4	2	BTA21	41523341	FAM01
Hapmap39425-BTA-70290	Kiki_consensus	3	3	BTA04	10737673	FAM01
ARS-BFGL-NGS-14536	Kiki_consensus	3	3	BTA08	40775647	FAM01
Hapmap38177-BTA-73472	Kiki_consensus	1	2	BTA05	43852761	FAM01
ARS-BFGL-NGS-26163	Kiki_consensus	2	2	BTA06	104408900	FAM01
ARS-BFGL-NGS-116121	Kiki_consensus	4	4	BTA08	61450541	FAM01
ARS-BFGL-NGS-38562	Kiki_consensus	1	3	BTA13	48179394	FAM01
ARS-BFGL-NGS-3904	Kiki_consensus	1	1	BTAXX	6997288	FAM01
Hapmap32355-BTA-154136	Kiki_consensus	3	3	BTA18	4146848	FAM01
ARS-BFGL-NGS-26893	Kiki_consensus	1	1	BTAXX	110774544	FAM01
ARS-BFGL-NGS-5504	Kiki_consensus	1	1	BTA05	60556520	FAM01
Hapmap27590-BTA-139234	Kiki_consensus	4	2	BTA27	9808734	FAM01
BTA-115218-no-rs	Kiki_consensus	2	2	BTA02	113442348	FAM01
BTA-60292-no-rs	Kiki_consensus	3	3	BTA10	7308238	FAM01
BTB-01230622	Kiki_consensus	1	3	BTA15	62600934	FAM01
ARS-BFGL-NGS-116891	Kiki_consensus	1	3	BTA18	36146356	FAM01
Hapmap38313-BTA-41796	Kiki_consensus	1	2	BTA17	67692696	FAM01
Hapmap35838-SCAFFOLD300165_20480	Kiki_consensus	1	3	BTA13	82297637	FAM01
Hapmap50772-BTA-74551	Kiki_consensus	3	3	BTA05	90271919	FAM01
ARS-BFGL-NGS-13131	Kiki_consensus	1	3	BTA08	17825722	FAM01
ARS-BFGL-BAC-13093	Kiki_consensus	1	1	BTA12	85680377	FAM01
ARS-USMARC-Parent-DQ786761-rs29012840	Kiki_consensus	1	3	BTA10	44103665	FAM01
BTA-76623-no-rs	Kiki_consensus	3	3	BTA06	71154473	FAM01
Hapmap38424-BTA-64887	Kiki_consensus	1	1	BTA29	2427716	FAM01
Hapmap53066-rs29026782	Kiki_consensus	4	4	BTA01	152345820	FAM01
ARS-BFGL-NGS-116013	Kiki_consensus	3	3	BTA13	4153901	FAM01
BTA-43345-no-rs	Kiki_consensus	4	4	BTA01	97955982	FAM01
ARS-BFGL-NGS-114465	Kiki_consensus	3	3	BTA09	78508446	FAM01
Hapmap54547-rs29012198	Kiki_consensus	4	2	BTA04	110776624	FAM01
Hapmap54526-ss46526755	Kiki_consensus	2	2	BTA19	42660383	FAM01
ARS-BFGL-NGS-38386	Kiki_consensus	2	2	BTA26	32736700	FAM01
ARS-BFGL-NGS-65409	Kiki_consensus	1	1	BTA20	39275917	FAM01
Hapmap36186-SCAFFOLD206949_1268	Kiki_consensus	4	4	BTA17	6556513	FAM01
BTA-53892-no-rs	Kiki_consensus	4	4	BTA22	24576730	FAM01
Hapmap32320-BTA-142894	Kiki_consensus	1	1	BTA05	23924800	FAM01
ARS-BFGL-NGS-89563	Kiki_consensus	4	2	BTA07	48881790	FAM01
Hapmap51387-BTA-109077	Kiki_consensus	3	3	BTA16	6494072	FAM01
ARS-BFGL-NGS-90717	Kiki_consensus	2	2	BTA12	16756600	FAM01
ARS-BFGL-NGS-111323	Kiki_consensus	4	2	BTA05	100452647	FAM01
ARS-BFGL-NGS-102429	Kiki_consensus	1	3	BTA15	5328767	FAM01
BTB-01841032	Kiki_consensus	4	4	BTA12	2836171	FAM01
ARS-USMARC-Parent-DQ404149-no-rs	Kiki_consensus	4	2	BTA01	99314925	FAM01
ARS-BFGL-NGS-5533	Kiki_consensus	4	4	BTA10	54439847	FAM01
BTA-91340-no-rs	Kiki_consensus	1	1	BTA15	61407226	FAM01
Hapmap40009-BTA-58757	Kiki_consensus	4	4	BTA24	61001528	FAM01
ARS-BFGL-NGS-117407	Kiki_consensus	3	3	BTA14	51230877	FAM01
Hapmap50048-BTA-59263	Kiki_consensus	3	3	BTA01	27465349	FAM01
Hapmap60155-rs29010222	Kiki_consensus	3	3	BTA10	38376013	FAM01
Hapmap33867-BES4_Contig286_900	Kiki_consensus	4	4	BTA23	12227994	FAM01
BTA-85538-no-rs	Kiki_consensus	0	0	BTA05	53704130	FAM01
Hapmap49105-BTA-27914	Kiki_consensus	3	3	BTAXX	20879671	FAM01
BTB-00232546	Kiki_consensus	2	2	BTA05	77311671	FAM01
Hapmap27294-BTC-032117	Kiki_consensus	1	3	BTA06	32850666	FAM01
BTA-28730-no-rs	Kiki_consensus	4	4	BTA08	12422837	FAM01
ARS-BFGL-NGS-38620	Kiki_consensus	1	3	BTA18	64382705	FAM01
ARS-BFGL-NGS-12424	Kiki_consensus	1	1	BTA08	71600288	FAM01
ARS-USMARC-Parent-DQ435443-rs29010802	Kiki_consensus	1	1	BTA03	58040470	FAM01
ARS-BFGL-NGS-62736	Kiki_consensus	2	2	BTAXX	16123681	FAM01
Hapmap50200-BTA-106536	Kiki_consensus	4	2	BTA16	71735866	FAM01
Hapmap54307-rs29014078	Kiki_consensus	2	2	BTA07	63966892	FAM01
BTA-73768-no-rs	Kiki_consensus	4	2	BTA05	67031023	FAM01
BTB-00243004	Kiki_consensus	2	2	BTA06	6807282	FAM01
ARS-BFGL-NGS-114547	Kiki_consensus	1	3	BTA27	13514364	FAM01
ARS-BFGL-NGS-31114	Kiki_consensus	1	3	BTA04	63838909	FAM01
ARS-BFGL-NGS-39696	Kiki_consensus	1	3	BTA16	27629566	FAM01
Hapmap58304-ss46526292	Kiki_consensus	1	3	BTA17	54336303	FAM01
ARS-BFGL-NGS-111911	Kiki_consensus	4	4	BTA26	39121205	FAM01
BTB-00227661	Kiki_consensus	4	4	BTA08	76059716	FAM01
ARS-BFGL-NGS-103142	Kiki_consensus	2	2	BTA22	26256400	FAM01
Hapmap60551-rs29017241	Kiki_consensus	2	2	BTAXX	82281306	FAM01
ARS-BFGL-NGS-56387	Kiki_consensus	4	4	BTA13	24355847	FAM01
ARS-BFGL-NGS-19822	Kiki_consensus	3	3	BTA10	22128700	FAM01
Hapmap34928-BES10_Contig751_552	Kiki_consensus	3	3	BTA06	56873006	FAM01
BTB-00266404	Kiki_consensus	4	4	BTA12	58889102	FAM01
BTB-00084004	Kiki_consensus	1	1	BTA02	24905225	FAM01
Hapmap59251-rs29020792	Kiki_consensus	1	3	BTA01	121039462	FAM01
ARS-BFGL-NGS-94750	Kiki_consensus	2	2	BTA02	102611374	FAM01
BTB-01672122	Kiki_consensus	1	2	BTA22	17303141	FAM01
BTA-94737-no-rs	Kiki_consensus	3	3	BTA06	2584893	FAM01
ARS-BFGL-NGS-61109	Kiki_consensus	1	3	BTA06	57947092	FAM01
ARS-BFGL-NGS-75693	Kiki_consensus	4	2	BTA09	39779363	FAM01
INRA-442	Kiki_consensus	2	2	BTA03	8250205	FAM01
ARS-BFGL-NGS-112698	Kiki_consensus	1	3	BTA10	83296927	FAM01
BTB-01847408	Kiki_consensus	4	2	BTA24	36498621	FAM01
ARS-BFGL-BAC-36257	Kiki_consensus	4	3	BTA18	32132374	FAM01
Hapmap59327-rs29016284	Kiki_consensus	1	3	BTA01	156598837	FAM01
ARS-BFGL-NGS-36089	Kiki_consensus	1	1	BTA14	25698286	FAM01
ARS-BFGL-NGS-10225	Kiki_consensus	4	2	BTA12	29120186	FAM01
BTB-00828090	Kiki_consensus	3	3	BTA16	56904886	FAM01
Hapmap27307-BTC-043200	Kiki_consensus	2	2	BTA06	82605943	FAM01
ARS-USMARC-Parent-DQ786757-rs29019900	Kiki_consensus	1	3	BTA02	111155237	FAM01
Hapmap32893-BTA-51547	Kiki_consensus	4	4	BTA20	13731671	FAM01
BTA-49444-no-rs	Kiki_consensus	4	3	BTA02	120542406	FAM01
Hapmap58269-rs29018185	Kiki_consensus	2	2	BTA19	10897581	FAM01
ARS-BFGL-NGS-118411	Kiki_consensus	4	2	BTA07	17629851	FAM01
ARS-BFGL-BAC-1511	Kiki_consensus	1	3	BTA14	3765019	FAM01
ChrY24_191477	Kiki_consensus	2	2	BTA0	0	FAM01
ARS-USMARC-Parent-DQ789028-rs29017713	Kiki_consensus	4	2	BTA06	46936182	FAM01
ARS-BFGL-NGS-109752	Kiki_consensus	3	3	BTA11	95322986	FAM01
ARS-BFGL-NGS-29995	Kiki_consensus	2	2	BTA15	38746059	FAM01
ARS-BFGL-NGS-41174	Kiki_consensus	4	4	BTA18	16594926	FAM01
ARS-BFGL-NGS-106191	Kiki_consensus	2	2	BTA18	18997878	FAM01
Hapmap47513-BTA-114957	Kiki_consensus	3	3	BTA03	64160232	FAM01
ARS-BFGL-NGS-89510	Kiki_consensus	1	1	BTA26	13936262	FAM01
Hapmap41469-BTA-19461	Kiki_consensus	1	3	BTA01	101403755	FAM01
ARS-USMARC-Parent-DQ888309-rs29013741	Kiki_consensus	4	4	BTA07	8272794	FAM01
BTA-95419-no-rs	Kiki_consensus	4	2	BTA03	87030979	FAM01
ARS-BFGL-NGS-86075	Kiki_consensus	4	4	BTA16	866294	FAM01
BTA-115056-no-rs	Kiki_consensus	4	4	BTA12	23751037	FAM01
Hapmap60996-rs29015760	Kiki_consensus	1	2	BTA17	24345801	FAM01
BTB-00225243	Kiki_consensus	1	2	BTA05	36772262	FAM01
ARS-BFGL-NGS-55307	Kiki_consensus	4	2	BTA18	11948430	FAM01
Hapmap38268-BTA-09661	Kiki_consensus	2	2	BTAXX	142828641	FAM01
ARS-BFGL-NGS-63664	Kiki_consensus	1	1	BTA08	47633838	FAM01
ARS-USMARC-Parent-EF141102-rs29015783	Kiki_consensus	1	3	BTA27	37513923	FAM01
Hapmap49586-BTA-36632	Kiki_consensus	3	3	BTA01	79700956	FAM01
ARS-BFGL-NGS-43350	Kiki_consensus	4	3	BTA02	58622479	FAM01
BTB-01515859	Kiki_consensus	4	4	BTA08	109469302	FAM01
Hapmap8756-BTA-61552	Kiki_consensus	2	2	BTA26	39769366	FAM01
Hapmap50322-BTA-34017	Kiki_consensus	1	1	BTA13	78928305	FAM01
Hapmap32556-BTA-133226	Kiki_consensus	1	3	BTA19	48135309	FAM01
ARS-BFGL-NGS-60038	Kiki_consensus	4	4	BTA02	132602751	FAM01
ARS-BFGL-NGS-43296	Kiki_consensus	4	2	BTA10	35164064	FAM01
ARS-BFGL-NGS-82204	Kiki_consensus	3	3	BTA19	35003592	FAM01
ARS-BFGL-NGS-25214	Kiki_consensus	4	3	BTAXX	147387980	FAM01
ARS-BFGL-NGS-93211	Kiki_consensus	1	3	BTA04	96100801	FAM01
ARS-BFGL-NGS-102557	Kiki_consensus	1	2	BTA15	31984513	FAM01
UA-IFASA-9549	Kiki_consensus	1	2	BTA14	52508673	FAM01
ARS-BFGL-NGS-10830	Kiki_consensus	2	3	BTA21	15345488	FAM01
BTB-00291093	Kiki_consensus	0	0	BTA07	4501997	FAM01
ARS-BFGL-NGS-105750	Kiki_consensus	1	3	BTA08	86283449	FAM01
Hapmap43513-BTA-21673	Kiki_consensus	4	2	BTA12	45135480	FAM01
BTB-00388729	Kiki_consensus	2	2	BTA09	37914265	FAM01
Hapmap41120-BTA-99310	Kiki_consensus	1	3	BTA13	80980304	FAM01
ARS-BFGL-NGS-114924	Kiki_consensus	2	2	BTA16	46093561	FAM01
ARS-BFGL-NGS-8401	Kiki_consensus	3	3	BTA05	71621207	FAM01
BTA-113124-no-rs	Kiki_consensus	4	2	BTA07	73290787	FAM01
ARS-USMARC-Parent-DQ470475-no-rs	Kiki_consensus	1	1	BTA05	7651053	FAM01
ARS-BFGL-NGS-111654	Kiki_consensus	4	2	BTA19	5172239	FAM01
ARS-BFGL-NGS-115688	Kiki_consensus	1	3	BTA25	15722466	FAM01
Hapmap55410-rs29023010	Kiki_consensus	4	4	BTA06	50255777	FAM01
UA-IFASA-3715	Kiki_consensus	1	1	BTA08	112547090	FAM01
BTB-00353549	Kiki_consensus	3	3	BTA08	63875597	FAM01
Hapmap49436-BTA-108964	Kiki_consensus	4	4	BTA23	2115089	FAM01
ARS-BFGL-NGS-57669	Kiki_consensus	1	1	BTA27	8189265	FAM01
ARS-BFGL-NGS-114516	Kiki_consensus	4	3	BTA02	60388375	FAM01
ARS-BFGL-NGS-111260	Kiki_consensus	2	2	BTA05	91947526	FAM01
Hapmap47795-BTA-98172	Kiki_consensus	3	3	BTA09	64229989	FAM01
ARS-BFGL-NGS-80508	Kiki_consensus	1	3	BTA17	11001696	FAM01
BTB-00271721	Kiki_consensus	4	2	BTA06	95670290	FAM01
Hapmap34230-BES4_Contig184_623	Kiki_consensus	3	3	BTA09	30879351	FAM01
ARS-BFGL-NGS-31205	Kiki_consensus	4	2	BTA16	65172819	FAM01
BTB-00077963	Kiki_consensus	1	2	BTA02	4460405	FAM01
Hapmap41377-BTA-88086	Kiki_consensus	3	3	BTA11	55496607	FAM01
ARS-BFGL-NGS-16023	Kiki_consensus	4	2	BTA09	11390953	FAM01
Hapmap43169-BTA-119396	Kiki_consensus	4	2	BTA04	14807579	FAM01
ARS-BFGL-NGS-56314	Kiki_consensus	4	4	BTA29	4944723	FAM01
BTB-01136517	Kiki_consensus	2	2	BTA01	102001717	FAM01
Hapmap33049-BTA-153946	Kiki_consensus	1	3	BTA02	79320427	FAM01
ARS-BFGL-NGS-97136	Kiki_consensus	4	2	BTA06	45909053	FAM01
ARS-BFGL-NGS-55539	Kiki_consensus	2	2	BTA10	58488593	FAM01
Hapmap41046-BTA-64696	Kiki_consensus	1	3	BTA28	10333239	FAM01
BTA-65815-no-rs	Kiki_consensus	3	3	BTA16	61163678	FAM01
Hapmap43856-BTA-44227	Kiki_consensus	4	4	BTA01	99193415	FAM01
ChrY18_700168	Kiki_consensus	0	0	BTA0	0	FAM01
ARS-BFGL-NGS-3885	Kiki_consensus	2	2	BTA12	90101327	FAM01
ARS-BFGL-NGS-116815	Kiki_consensus	3	3	BTA19	37845999	FAM01
BTA-22124-no-rs	Kiki_consensus	1	2	BTA09	47208243	FAM01
ARS-BFGL-NGS-114393	Kiki_consensus	4	4	BTA09	20446443	FAM01
ARS-BFGL-NGS-3760	Kiki_consensus	1	3	BTA12	70224733	FAM01
ARS-BFGL-NGS-5229	Kiki_consensus	1	3	BTA12	18584913	FAM01
ARS-BFGL-NGS-91250	Kiki_consensus	4	2	BTA22	16661066	FAM01
Hapmap44836-BTA-51861	Kiki_consensus	2	3	BTA21	20990602	FAM01
Hapmap61036-rs29016268	Kiki_consensus	1	2	BTA22	44795825	FAM01
Hapmap47243-BTA-31267	Kiki_consensus	1	1	BTAXX	30639394	FAM01
Hapmap49439-BTA-109526	Kiki_consensus	4	2	BTA04	70643370	FAM01
ARS-BFGL-NGS-110793	Kiki_consensus	2	2	BTA13	36576754	FAM01
ARS-BFGL-NGS-118289	Kiki_consensus	3	3	BTA07	52601941	FAM01
ARS-BFGL-NGS-31319	Kiki_consensus	4	4	BTA11	41608506	FAM01
ARS-BFGL-NGS-57821	Kiki_consensus	1	1	BTA10	6643198	FAM01
Hapmap52430-ss46526300	Kiki_consensus	3	3	BTA08	943817	FAM01
BTA-84308-no-rs	Kiki_consensus	4	4	BTA09	76527168	FAM01
Hapmap39496-BTA-60118	Kiki_consensus	1	2	BTA25	36786067	FAM01
BTB-00825210	Kiki_consensus	2	2	BTA06	43531610	FAM01
ARS-BFGL-NGS-56480	Kiki_consensus	1	1	BTA12	31639399	FAM01
BTA-119914-no-rs	Kiki_consensus	0	0	BTA21	62891038	FAM01
ARS-BFGL-NGS-42178	Kiki_consensus	1	1	BTA21	60175026	FAM01
ARS-BFGL-NGS-21644	Kiki_consensus	3	3	BTAXX	20353135	FAM01
ARS-USMARC-Parent-DQ786762-rs29010772	Kiki_consensus	4	3	BTA10	81572252	FAM01
BTB-00854039	Kiki_consensus	1	3	BTA22	53904704	FAM01
Hapmap58871-ss46526531	Kiki_consensus	2	2	BTAXX	105377326	FAM01
ARS-USMARC-Parent-EF034084-rs29016185	Kiki_consensus	2	3	BTA27	21480570	FAM01
BTA-43943-no-rs	Kiki_consensus	2	2	BTAXX	133537229	FAM01
BTA-52559-no-rs	Kiki_consensus	4	2	BTA21	56159925	FAM01
ARS-USMARC-Parent-AY776154-no-rs	Kiki_consensus	3	3	BTA02	26997623	FAM01
Hapmap58510-rs29024208	Kiki_consensus	2	2	BTA10	60590129	FAM01
ARS-BFGL-NGS-102842	Kiki_consensus	4	2	BTA02	90257472	FAM01
ARS-BFGL-NGS-109819	Kiki_consensus	1	3	BTA07	65884166	FAM01
Hapmap47596-BTA-38603	Kiki_consensus	1	3	BTA16	1575155	FAM01
BTA-68613-no-rs	Kiki_consensus	2	2	BTA03	88652002	FAM01
ARS-BFGL-NGS-20636	Kiki_consensus	4	4	BTAXX	130773887	FAM01
ARS-BFGL-NGS-102625	Kiki_consensus	4	4	BTA26	18193246	FAM01
ARS-BFGL-NGS-98204	Kiki_consensus	1	3	BTA29	18090509	FAM01
Hapmap36526-SCAFFOLD150535_3651	Kiki_consensus	4	2	BTA07	39497085	FAM01
Hapmap54812-rs29019953	Kiki_consensus	4	4	BTA10	10458215	FAM01
ARS-BFGL-NGS-117528	Kiki_consensus	1	2	BTA12	54550449	FAM01
Hapmap51325-BTA-84364	Kiki_consensus	4	4	BTA09	80669302	FAM01
BTB-00009762	Kiki_consensus	4	4	BTA01	25010799	FAM01
ARS-BFGL-NGS-10114	Kiki_consensus	4	3	BTA26	7171642	FAM01
ARS-USMARC-Parent-DQ381153-rs29012842	Kiki_consensus	4	3	BTA01	3249057	FAM01
BTB-01365922	Kiki_consensus	3	3	BTA06	18332881	FAM01
ARS-BFGL-NGS-114467	Kiki_consensus	1	3	BTA23	37473341	FAM01
Hapmap60226-rs29011503	Kiki_consensus	4	2	BTA07	92744435	FAM01
ARS-BFGL-NGS-118356	Kiki_consensus	1	1	BTA01	41732937	FAM01
BTB-00056059	Kiki_consensus	1	3	BTA01	124785274	FAM01
BTA-70293-no-rs	Kiki_consensus	4	4	BTA04	42733341	FAM01
ARS-BFGL-NGS-8471	Kiki_consensus	3	3	BTA28	29547026	FAM01
ARS-BFGL-NGS-28785	Kiki_consensus	4	4	BTA21	23755490	FAM01
ARS-BFGL-NGS-36803	Kiki_consensus	1	3	BTA02	61015598	FAM01
ARS-USMARC-Parent-DQ500958-no-rs	Kiki_consensus	3	3	BTA05	27825118	FAM01
Hapmap32838-BTA-150446	Kiki_consensus	3	3	BTA03	95953376	FAM01
BTB-00316348	Kiki_consensus	4	2	BTA07	64939808	FAM01
Hapmap42766-BTA-102377	Kiki_consensus	4	4	BTA15	82827665	FAM01
ARS-USMARC-Parent-EF034085-rs29025677	Kiki_consensus	1	1	BTA28	5913226	FAM01
ARS-BFGL-NGS-115240	Kiki_consensus	2	2	BTA27	3852629	FAM01
ARS-USMARC-Parent-AY919868-rs29002211	Kiki_consensus	3	3	BTA20	46066109	FAM01
BTB-02020793	Kiki_consensus	1	1	BTA09	25185694	FAM01
ARS-BFGL-NGS-45335	Kiki_consensus	4	4	BTA01	40879690	FAM01
Hapmap38541-BTA-89516	Kiki_consensus	4	3	BTA12	33948650	FAM01
ARS-BFGL-NGS-41239	Kiki_consensus	4	3	BTA15	56482148	FAM01
Hapmap42724-BTA-91683	Kiki_consensus	1	1	BTAXX	12556511	FAM01
ARS-BFGL-NGS-111073	Kiki_consensus	4	3	BTA07	80638204	FAM01
Hapmap50441-BTA-68295	Kiki_consensus	4	4	BTA03	67550755	FAM01
Hapmap32811-BTA-140056	Kiki_consensus	1	3	BTA09	27616403	FAM01
BTB-01755357	Kiki_consensus	4	2	BTA01	31870106	FAM01
ARS-BFGL-NGS-116737	Kiki_consensus	1	1	BTA15	26532213	FAM01
BTB-00712788	Kiki_consensus	2	2	BTA18	40116972	FAM01
Hapmap59662-rs29014636	Kiki_consensus	1	1	BTAXX	48412151	FAM01
ChrY29_36222	Kiki_consensus	0	0	BTA0	0	FAM01
ARS-BFGL-BAC-35969	Kiki_consensus	1	3	BTA17	22820344	FAM01
ARS-BFGL-NGS-113105	Kiki_consensus	3	3	BTA11	76012286	FAM01
ARS-BFGL-NGS-99002	Kiki_consensus	1	1	BTA01	44623201	FAM01
BTA-28773-no-rs	Kiki_consensus	1	1	BTA07	19084659	FAM01
ARS-BFGL-NGS-31744	Kiki_consensus	1	2	BTA26	14694412	FAM01
BTB-02080610	Kiki_consensus	4	2	BTA28	21101833	FAM01
Hapmap35038-BES1_Contig457_1211	Kiki_consensus	4	4	BTAXX	17621019	FAM01
ARS-USMARC-Parent-EF034083-rs29018286	Kiki_consensus	4	3	BTA25	3126438	FAM01
BTA-112232-no-rs	Kiki_consensus	4	4	BTAXX	112952732	FAM01
ARS-BFGL-NGS-19655	Kiki_consensus	4	2	BTA03	118934229	FAM01
ARS-BFGL-NGS-115527	Kiki_consensus	1	3	BTA14	54008792	FAM01
ARS-BFGL-NGS-108612	Kiki_consensus	4	2	BTA14	45945108	FAM01
ARS-BFGL-NGS-111311	Kiki_consensus	1	3	BTA23	50206439	FAM01
UA-IFASA-8224	Kiki_consensus	4	2	BTA22	12725452	FAM01
Hapmap41096-BTA-84486	Kiki_consensus	2	2	BTA10	11768173	FAM01
ARS-BFGL-NGS-110053	Kiki_consensus	4	2	BTA12	65092442	FAM01
ARS-BFGL-NGS-118232	Kiki_consensus	4	4	BTA22	6916862	FAM01
BTA-114831-no-rs	Kiki_consensus	4	2	BTA02	39709004	FAM01
ARS-BFGL-NGS-113427	Kiki_consensus	1	3	BTA04	76123840	FAM01
ARS-BFGL-NGS-35956	Kiki_consensus	4	4	BTA05	58638702	FAM01
ARS-BFGL-NGS-19469	Kiki_consensus	2	2	BTA20	42937884	FAM01
Hapmap43153-BTA-112223	Kiki_consensus	1	3	BTA13	27359961	FAM01
BTA-85169-no-rs	Kiki_consensus	3	3	BTA09	101286417	FAM01
ARS-BFGL-NGS-89733	Kiki_consensus	3	3	BTA24	48226481	FAM01
Hapmap47949-BTA-43407	Kiki_consensus	1	3	BTA18	44524702	FAM01
ARS-BFGL-NGS-22717	Kiki_consensus	1	1	BTAXX	28763766	FAM01
ARS-USMARC-Parent-DQ647189-rs29012226	Kiki_consensus	4	4	BTA05	63273386	FAM01
Hapmap33691-BTA-89291	Kiki_consensus	1	3	BTA20	10295382	FAM01
BTB-01453714	Kiki_consensus	3	3	BTA19	38838591	FAM01
Hapmap44400-BTA-72792	Kiki_consensus	3	3	BTA05	15696963	FAM01
ARS-BFGL-NGS-55602	Kiki_consensus	4	4	BTA02	93600676	FAM01
ARS-BFGL-NGS-13845	Kiki_consensus	4	2	BTA12	37678844	FAM01
Hapmap54741-rs29013272	Kiki_consensus	4	2	BTA12	27231432	FAM01
Hapmap36170-SCAFFOLD200128_32745	Kiki_consensus	4	2	BTA09	10765698	FAM01
ARS-BFGL-NGS-12856	Kiki_consensus	4	4	BTA04	8155616	FAM01
ARS-BFGL-NGS-34903	Kiki_consensus	1	3	BTA11	83867859	FAM01
ARS-BFGL-NGS-86056	Kiki_consensus	1	1	BTA04	82796269	FAM01
ARS-BFGL-NGS-13573	Kiki_consensus	1	3	BTA28	18148402	FAM01
ARS-BFGL-NGS-108454	Kiki_consensus	3	3	BTA10	65877655	FAM01
ARS-BFGL-NGS-12711	Kiki_consensus	1	3	BTA05	71045870	FAM01
Hapmap49412-BTA-102739	Kiki_consensus	4	4	BTA12	38660049	FAM01
ARS-USMARC-Parent-DQ990833-rs29010147	Kiki_consensus	1	1	BTA24	15447771	FAM01
BTA-114834-no-rs	Kiki_consensus	1	1	BTA01	112208818	FAM01
BTB-00386408	Kiki_consensus	2	2	BTA09	28662223	FAM01
ARS-BFGL-BAC-14374	Kiki_consensus	1	2	BTA12	68249566	FAM01
ARS-BFGL-NGS-79944	Kiki_consensus	4	4	BTA09	821062	FAM01
ARS-BFGL-NGS-117533	Kiki_consensus	4	4	BTA10	5968459	FAM01
ARS-BFGL-NGS-118360	Kiki_consensus	4	2	BTA05	68666925	FAM01
Hapmap52431-ss46526792	Kiki_consensus	1	2	BTA13	533391	FAM01
ARS-BFGL-NGS-39335	Kiki_consensus	1	1	BTAXX	4699555	FAM01
ARS-BFGL-NGS-33671	Kiki_consensus	2	2	BTA07	110912470	FAM01
BTB-00830411	Kiki_consensus	1	3	BTA22	4226071	FAM01
Hapmap53026-rs29010461	Kiki_consensus	1	1	BTA07	105582677	FAM01
BTB-00336457	Kiki_consensus	1	1	BTA08	16416471	FAM01
Hapmap45455-BTA-89343	Kiki_consensus	3	2	BTA15	12204899	FAM01
BTB-01442797	Kiki_consensus	4	2	BTA26	8842020	FAM01
Hapmap51900-BTA-38609	Kiki_consensus	1	3	BTA16	37530920	FAM01
Hapmap49666-BTA-57439	Kiki_consensus	1	3	BTA24	16306830	FAM01
ARS-BFGL-NGS-20807	Kiki_consensus	1	3	BTA01	25647321	FAM01
ARS-BFGL-NGS-106520	Kiki_consensus	3	3	BTA05	70199843	FAM01
ARS-BFGL-NGS-9028	Kiki_consensus	4	2	BTA04	50516693	FAM01
BTB-00404802	Kiki_consensus	1	3	BTA09	89847787	FAM01
BTB-00638691	Kiki_consensus	4	2	BTA16	38378642	FAM01
ARS-BFGL-NGS-118412	Kiki_consensus	1	3	BTA24	48999628	FAM01
ARS-BFGL-NGS-22727	Kiki_consensus	2	2	BTA01	16525498	FAM01
BTA-78048-no-rs	Kiki_consensus	1	2	BTA06	117409606	FAM01
ARS-BFGL-NGS-40229	Kiki_consensus	1	3	BTA01	62184184	FAM01
ARS-BFGL-NGS-92582	Kiki_consensus	4	2	BTA06	93175994	FAM01
BTA-88016-no-rs	Kiki_consensus	2	2	BTA20	23864571	FAM01
ARS-BFGL-NGS-118099	Kiki_consensus	1	3	BTA07	99919908	FAM01
BTB-00931586	Kiki_consensus	4	2	BTA26	21409429	FAM01
ARS-BFGL-NGS-58955	Kiki_consensus	4	2	BTA02	133620177	FAM01
Hapmap40748-BTA-47979	Kiki_consensus	1	3	BTA02	70322692	FAM01
BTB-02058916	Kiki_consensus	3	3	BTA09	35873605	FAM01
ARS-BFGL-NGS-33348	Kiki_consensus	4	4	BTA22	11935606	FAM01
ARS-BFGL-NGS-21252	Kiki_consensus	4	2	BTA02	78581503	FAM01
BTA-28787-no-rs	Kiki_consensus	3	3	BTA05	37925443	FAM01
Hapmap48445-BTA-70755	Kiki_consensus	1	3	BTA04	54063010	FAM01
ARS-BFGL-NGS-118453	Kiki_consensus	1	3	BTA13	74179277	FAM01
UA-IFASA-8040	Kiki_consensus	4	2	BTA10	76428175	FAM01
ARS-BFGL-NGS-79259	Kiki_consensus	1	3	BTA01	132768483	FAM01
ARS-USMARC-Parent-AY842473-rs29001956	Kiki_consensus	1	3	BTA03	49703647	FAM01
Hapmap42512-BTA-32321	Kiki_consensus	4	2	BTA13	34909187	FAM01
Hapmap60051-rs29011155	Kiki_consensus	4	4	BTAXX	68467969	FAM01
Hapmap39813-BTA-21834	Kiki_consensus	4	3	BTA01	55150553	FAM01
ARS-BFGL-NGS-118171	Kiki_consensus	3	3	BTA12	84180733	FAM01
Hapmap35241-BES8_Contig395_800	Kiki_consensus	4	4	BTA21	39911981	FAM01
BTB-00884592	Kiki_consensus	3	3	BTA24	30378128	FAM01
ARS-BFGL-NGS-26726	Kiki_consensus	1	3	BTA09	60157171	FAM01
ARS-BFGL-NGS-70632	Kiki_consensus	0	0	BTA19	32003877	FAM01
ARS-BFGL-NGS-64281	Kiki_consensus	1	3	BTA02	29948707	FAM01
ARS-BFGL-NGS-119712	Kiki_consensus	2	2	BTA24	14409696	FAM01
ARS-BFGL-NGS-118253	Kiki_consensus	4	2	BTA20	12652843	FAM01
Hapmap31228-BTA-74842	Kiki_consensus	1	3	BTA05	104796659	FAM01
BTB-01992588	Kiki_consensus	1	3	BTA17	65071599	FAM01
BTB-01169423	Kiki_consensus	1	1	BTA02	110559605	FAM01
Hapmap29922-BTC-033565	Kiki_consensus	3	3	BTA06	38286952	FAM01
BTB-00042539	Kiki_consensus	4	2	BTA01	98702244	FAM01
Hapmap26479-BTA-162312	Kiki_consensus	4	4	BTA05	44059505	FAM01
BTB-01969338	Kiki_consensus	3	3	BTA17	46594077	FAM01
ARS-BFGL-NGS-104315	Kiki_consensus	1	3	BTA11	45814583	FAM01
ARS-BFGL-NGS-100144	Kiki_consensus	1	1	BTA24	33076123	FAM01
BTB-00148619	Kiki_consensus	4	2	BTA03	106442016	FAM01
BTB-00493094	Kiki_consensus	1	3	BTA12	52573538	FAM01
BTB-01186797	Kiki_consensus	4	4	BTA13	49053256	FAM01
ARS-BFGL-NGS-117030	Kiki_consensus	1	3	BTA02	84807787	FAM01
ARS-BFGL-NGS-84713	Kiki_consensus	3	3	BTA14	4606904	FAM01
BTA-78751-no-rs	Kiki_consensus	3	3	BTA07	32091641	FAM01
BTB-00713661	Kiki_consensus	4	4	BTA18	38756763	FAM01
ARS-BFGL-NGS-16925	Kiki_consensus	4	2	BTA08	64476783	FAM01
ARS-BFGL-NGS-73716	Kiki_consensus	4	3	BTA19	29020067	FAM01
ARS-BFGL-NGS-1481	Kiki_consensus	1	1	BTA17	44275695	FAM01
Hapmap57490-rs29026580	Kiki_consensus	3	3	BTAXX	39973716	FAM01
BTB-01680650	Kiki_consensus	3	3	BTA12	88703946	FAM01
ARS-BFGL-NGS-34371	Kiki_consensus	2	2	BTA02	89478521	FAM01
ARS-BFGL-NGS-70987	Kiki_consensus	4	2	BTA04	103371033	FAM01
Hapmap42333-BTA-81770	Kiki_consensus	1	3	BTA21	56348332	FAM01
BTB-00934994	Kiki_consensus	1	1	BTA29	23935266	FAM01
BTB-00314819	Kiki_consensus	1	1	BTA07	63279514	FAM01
Hapmap52895-rs29012710	Kiki_consensus	2	2	BTA08	24043607	FAM01
ARS-USMARC-Parent-DQ381152-rs29002408	Kiki_consensus	4	4	BTA17	17616950	FAM01
ARS-BFGL-NGS-25581	Kiki_consensus	4	4	BTA09	97050334	FAM01
Hapmap39592-BTA-81433	Kiki_consensus	4	3	BTA08	5344895	FAM01
ARS-BFGL-NGS-103852	Kiki_consensus	3	3	BTA22	1232199	FAM01
Hapmap39370-BTA-108497	Kiki_consensus	2	2	BTAXX	91270661	FAM01
BTB-00371641	Kiki_consensus	2	2	BTA08	99527627	FAM01
ARS-BFGL-NGS-93535	Kiki_consensus	4	2	BTA22	39414833	FAM01
Hapmap53021-rs29009645	Kiki_consensus	4	2	BTA22	43127183	FAM01
BTB-00971111	Kiki_consensus	4	2	BTA17	32645269	FAM01
Hapmap48839-BTA-65003	Kiki_consensus	4	2	BTA29	2745018	FAM01
ARS-BFGL-NGS-117319	Kiki_consensus	3	3	BTA16	12238539	FAM01
BTB-00384802	Kiki_consensus	4	4	BTA09	34050782	FAM01
Hapmap47792-BTA-97076	Kiki_consensus	3	3	BTA11	47430509	FAM01
ARS-BFGL-NGS-96321	Kiki_consensus	2	2	BTA24	37709361	FAM01
Hapmap47881-BTA-17122	Kiki_consensus	2	2	BTA08	56954830	FAM01
Hapmap41742-BTA-107716	Kiki_consensus	1	1	BTA14	36837792	FAM01
ARS-BFGL-BAC-40066	Kiki_consensus	4	4	BTA02	68795555	FAM01
ARS-BFGL-NGS-95318	Kiki_consensus	4	4	BTA20	71094690	FAM01
ARS-BFGL-NGS-110809	Kiki_consensus	1	3	BTA25	9906629	FAM01
ARS-BFGL-NGS-16051	Kiki_consensus	1	3	BTA17	23590187	FAM01
ARS-BFGL-NGS-101525	Kiki_consensus	4	3	BTA17	8589994	FAM01
ARS-BFGL-NGS-116999	Kiki_consensus	1	1	BTA05	93225456	FAM01
BTA-48254-no-rs	Kiki_consensus	1	3	BTA02	82786614	FAM01
Hapmap44041-BTA-23382	Kiki_consensus	1	1	BTA02	10617894	FAM01
ARS-BFGL-NGS-111090	Kiki_consensus	4	2	BTA26	23920913	FAM01
ARS-BFGL-NGS-116397	Kiki_consensus	4	4	BTA22	3593166	FAM01
BTA-90435-no-rs	Kiki_consensus	4	4	BTAXX	123307671	FAM01
ARS-BFGL-NGS-54219	Kiki_consensus	1	3	BTA29	21297809	FAM01
BTB-00561430	Kiki_consensus	4	2	BTA14	28443928	FAM01
BTA-17775-no-rs	Kiki_consensus	2	2	BTA08	21073477	FAM01
BTB-01886351	Kiki_consensus	4	2	BTA12	57333227	FAM01
BTB-01834845	Kiki_consensus	1	1	BTA12	56553579	FAM01
ARS-BFGL-NGS-27941	Kiki_consensus	3	3	BTA04	62529697	FAM01
ARS-BFGL-NGS-7020	Kiki_consensus	1	1	BTA05	61861737	FAM01
ARS-BFGL-BAC-14233	Kiki_consensus	3	3	BTA11	38652048	FAM01
BTB-00633646	Kiki_consensus	2	2	BTA16	31654996	FAM01
ARS-USMARC-Parent-EF042090-no-rs	Kiki_consensus	1	3	BTA15	21207529	FAM01
Hapmap40249-BTA-49086	Kiki_consensus	1	1	BTA02	116347140	FAM01
Hapmap39036-BTA-72676	Kiki_consensus	1	1	BTA04	23257418	FAM01
INRA-661	Kiki_consensus	4	2	BTA03	4968828	FAM01
ARS-BFGL-NGS-12511	Kiki_consensus	1	2	BTA21	33601152	FAM01
ARS-USMARC-Parent-DQ786758-rs29024430	Kiki_consensus	4	3	BTA07	18454636	FAM01
ARS-BFGL-NGS-82717	Kiki_consensus	3	3	BTA24	2536985	FAM01
Hapmap23438-BTA-152737	Kiki_consensus	3	3	BTA10	75226789	FAM01
Hapmap38535-BTA-85920	Kiki_consensus	0	0	BTA21	30485584	FAM01
ARS-BFGL-NGS-100843	Kiki_consensus	2	2	BTA16	49814297	FAM01
UA-IFASA-5174	Kiki_consensus	4	2	BTA15	54497454	FAM01
Hapmap25503-BTA-125443	Kiki_consensus	4	4	BTA10	36204749	FAM01
ARS-BFGL-NGS-112451	Kiki_consensus	4	2	BTA01	57913747	FAM01
BTA-111516-no-rs	Kiki_consensus	1	3	BTA20	50347483	FAM01
Hapmap51592-BTA-41521	Kiki_consensus	4	2	BTA20	46709345	FAM01
ARS-BFGL-NGS-117810	Kiki_consensus	4	3	BTA03	108630391	FAM01
ARS-BFGL-NGS-67754	Kiki_consensus	4	4	BTA01	148816004	FAM01
ARS-BFGL-NGS-45488	Kiki_consensus	4	4	BTA25	37693781	FAM01
BTA-94054-no-rs	Kiki_consensus	1	4	BTA11	18567457	FAM01
Hapmap33349-BTA-127624	Kiki_consensus	1	3	BTA12	47391047	FAM01
BTB-00049653	Kiki_consensus	4	2	BTA01	107910690	FAM01
ARS-BFGL-NGS-114315	Kiki_consensus	4	2	BTA20	9627990	FAM01
Hapmap38606-BTA-54403	Kiki_consensus	1	1	BTAXX	21572191	FAM01
ARS-BFGL-NGS-45289	Kiki_consensus	2	2	BTA24	49813314	FAM01
BTB-01890165	Kiki_consensus	1	1	BTA01	18459886	FAM01
Hapmap29357-BTA-147904	Kiki_consensus	4	1	BTA17	32009576	FAM01
Hapmap32557-BTA-133920	Kiki_consensus	1	3	BTA02	39031524	FAM01
ARS-BFGL-NGS-100802	Kiki_consensus	1	2	BTA06	93961099	FAM01
BTB-01311082	Kiki_consensus	3	3	BTA17	7527510	FAM01
ARS-BFGL-NGS-119320	Kiki_consensus	2	2	BTA11	64269224	FAM01
ARS-BFGL-NGS-103236	Kiki_consensus	1	2	BTA10	40939069	FAM01
ARS-BFGL-NGS-41418	Kiki_consensus	3	2	BTA15	82216138	FAM01
UA-IFASA-6320	Kiki_consensus	1	3	BTA19	12032389	FAM01
ARS-BFGL-NGS-4491	Kiki_consensus	3	2	BTA10	102794657	FAM01
ARS-BFGL-BAC-31487	Kiki_consensus	4	2	BTA01	76471373	FAM01
Hapmap54075-rs29012589	Kiki_consensus	4	4	BTAXX	21839858	FAM01
Hapmap57117-rs29009912	Kiki_consensus	2	2	BTA26	46283709	FAM01
ARS-BFGL-NGS-15837	Kiki_consensus	4	2	BTA18	62591127	FAM01
BTB-01271294	Kiki_consensus	4	2	BTA08	27630256	FAM01
Hapmap52383-rs29020089	Kiki_consensus	1	2	BTA15	66298095	FAM01
Hapmap51558-BTA-117380	Kiki_consensus	2	2	BTA10	71985171	FAM01
ARS-BFGL-NGS-105595	Kiki_consensus	4	4	BTA03	9658384	FAM01
Hapmap41865-BTA-42966	Kiki_consensus	1	3	BTA18	32887225	FAM01
Hapmap35668-SCAFFOLD40157_4581	Kiki_consensus	1	1	BTA08	38592459	FAM01
BTA-105718-no-rs	Kiki_consensus	4	4	BTA08	93276825	FAM01
ARS-BFGL-NGS-108083	Kiki_consensus	4	2	BTA22	47537080	FAM01
BTB-00194614	Kiki_consensus	1	1	BTA04	67183757	FAM01
Hapmap53580-rs29012667	Kiki_consensus	1	3	BTA12	12041734	FAM01
ARS-BFGL-NGS-6156	Kiki_consensus	3	3	BTA25	28470779	FAM01
ARS-BFGL-NGS-98393	Kiki_consensus	3	3	BTAXX	59564066	FAM01
ARS-BFGL-NGS-115177	Kiki_consensus	2	2	BTA23	7874236	FAM01
BTB-00012448	Kiki_consensus	4	4	BTA01	29004968	FAM01
ARS-BFGL-NGS-110728	Kiki_consensus	3	3	BTA24	20908569	FAM01
ARS-BFGL-NGS-19813	Kiki_consensus	3	3	BTA02	28834748	FAM01
Hapmap47789-BTA-96396	Kiki_consensus	4	4	BTA12	24585150	FAM01
BTB-00444654	Kiki_consensus	4	2	BTA10	91751584	FAM01
Hapmap27634-BTA-158717	Kiki_consensus	4	2	BTA09	15312685	FAM01
Hapmap39952-BTA-86345	Kiki_consensus	4	4	BTA10	99626471	FAM01
ARS-BFGL-NGS-39444	Kiki_consensus	3	3	BTA09	43960964	FAM01
ARS-BFGL-NGS-39099	Kiki_consensus	0	0	BTA07	70886022	FAM01
Hapmap43603-BTA-51704	Kiki_consensus	4	4	BTA21	22435618	FAM01
BTB-01656080	Kiki_consensus	3	3	BTA13	51621880	FAM01
ARS-BFGL-NGS-17688	Kiki_consensus	3	3	BTA12	15817583	FAM01
BTA-73439-no-rs	Kiki_consensus	2	2	BTA05	38701654	FAM01
Hapmap59570-rs29024349	Kiki_consensus	1	3	BTA06	106197672	FAM01
Hapmap36465-SCAFFOLD163794_561	Kiki_consensus	4	4	BTA03	95279013	FAM01
ARS-BFGL-NGS-41833	Kiki_consensus	4	3	BTA20	66479425	FAM01
Hapmap31474-BTA-152740	Kiki_consensus	4	4	BTA04	112164314	FAM01
ARS-BFGL-NGS-35730	Kiki_consensus	4	2	BTA11	86965492	FAM01
ARS-BFGL-NGS-118275	Kiki_consensus	1	1	BTA28	30201072	FAM01
Hapmap54658-rs29015655	Kiki_consensus	1	3	BTA28	23530483	FAM01
ARS-BFGL-NGS-26183	Kiki_consensus	4	4	BTA24	9760206	FAM01
ARS-BFGL-NGS-90133	Kiki_consensus	4	2	BTA12	51290607	FAM01
BTA-104999-no-rs	Kiki_consensus	4	2	BTA04	6696030	FAM01
BTB-00489432	Kiki_consensus	3	3	BTA11	30651364	FAM01
ARS-BFGL-NGS-63030	Kiki_consensus	1	3	BTA02	3950794	FAM01
Hapmap35419-SCAFFOLD295590_6941	Kiki_consensus	3	3	BTAXX	5451082	FAM01
ARS-BFGL-BAC-15464	Kiki_consensus	3	3	BTA10	71359437	FAM01
ARS-BFGL-NGS-76298	Kiki_consensus	4	4	BTA03	120446774	FAM01
BTB-00334408	Kiki_consensus	4	2	BTA08	5940575	FAM01
Hapmap52479-rs29018853	Kiki_consensus	4	3	BTA06	79203343	FAM01
BTA-72257-no-rs	Kiki_consensus	4	2	BTA21	44792706	FAM01
ARS-BFGL-NGS-99128	Kiki_consensus	1	1	BTA20	861460	FAM01
BTB-00978135	Kiki_consensus	2	2	BTA28	14338094	FAM01
ARS-BFGL-NGS-103131	Kiki_consensus	4	4	BTAXX	139306649	FAM01
Hapmap57339-rs29010375	Kiki_consensus	3	3	BTA15	24632628	FAM01
ARS-BFGL-NGS-67926	Kiki_consensus	1	1	BTA22	35527229	FAM01
Hapmap60147-rs29013821	Kiki_consensus	1	3	BTA13	31014861	FAM01
BTB-02040655	Kiki_consensus	1	3	BTA20	52271324	FAM01
ARS-BFGL-NGS-22249	Kiki_consensus	3	3	BTA22	48283392	FAM01
ARS-BFGL-NGS-111379	Kiki_consensus	3	3	BTA08	2453388	FAM01
ARS-BFGL-NGS-82909	Kiki_consensus	2	2	BTA22	38815613	FAM01
ARS-USMARC-Parent-EF093511-rs29012316	Kiki_consensus	4	3	BTA21	26620013	FAM01
BTA-69212-no-rs	Kiki_consensus	4	3	BTA01	32961952	FAM01
ARS-BFGL-NGS-6230	Kiki_consensus	1	3	BTA09	69818133	FAM01
ARS-BFGL-BAC-29477	Kiki_consensus	4	2	BTA23	18373342	FAM01
ARS-BFGL-NGS-29072	Kiki_consensus	2	2	BTA09	51153579	FAM01
ARS-BFGL-NGS-114388	Kiki_consensus	1	1	BTA07	40202483	FAM01
Hapmap25985-BTC-020890	Kiki_consensus	4	2	BTA25	6444456	FAM01
ARS-BFGL-NGS-25959	Kiki_consensus	2	2	BTA21	64354251	FAM01
ARS-BFGL-NGS-57417	Kiki_consensus	2	2	BTA03	43975868	FAM01
ARS-BFGL-NGS-1667	Kiki_consensus	2	2	BTAXX	31878601	FAM01
BTB-01122716	Kiki_consensus	1	1	BTA20	29347831	FAM01
BTB-00474688	Kiki_consensus	4	4	BTA11	50431031	FAM01
ARS-BFGL-NGS-110385	Kiki_consensus	3	3	BTA13	66854427	FAM01
Hapmap33688-BTA-62855	Kiki_consensus	1	1	BTA27	6866166	FAM01
Hapmap48448-BTA-71823	Kiki_consensus	1	3	BTA04	100663967	FAM01
ChrY38_18865	Kiki_consensus	0	0	BTA0	0	FAM01
ARS-BFGL-BAC-26936	Kiki_consensus	1	1	BTA14	80753881	FAM01
Hapmap49194-BTA-48985	Kiki_consensus	1	3	BTA02	109945216	FAM01
Hapmap59411-ss46526171	Kiki_consensus	1	3	BTA27	19067353	FAM01
BTB-00405487	Kiki_consensus	4	4	BTA09	89412796	FAM01
Hapmap52659-ss46526625	Kiki_consensus	4	3	BTA24	26377377	FAM01
ARS-BFGL-NGS-29876	Kiki_consensus	4	4	BTA08	77842261	FAM01
ARS-BFGL-NGS-24225	Kiki_consensus	1	1	BTA07	47136122	FAM01
ARS-BFGL-NGS-92824	Kiki_consensus	1	3	BTA08	111713971	FAM01
BTB-00988758	Kiki_consensus	3	3	BTA28	37591354	FAM01
ARS-BFGL-NGS-53620	Kiki_consensus	4	3	BTA06	109800337	FAM01
ARS-BFGL-NGS-53616	Kiki_consensus	1	2	BTA08	98532984	FAM01
ARS-BFGL-NGS-30930	Kiki_consensus	1	1	BTAXX	33240013	FAM01
ARS-BFGL-NGS-39978	Kiki_consensus	3	3	BTA02	5757355	FAM01
BTB-00958271	Kiki_consensus	3	3	BTA27	16150756	FAM01
BTB-01112976	Kiki_consensus	4	4	BTA02	19965497	FAM01
UA-IFASA-8333	Kiki_consensus	2	2	BTA19	46396064	FAM01
BTB-00393918	Kiki_consensus	1	1	BTA09	54778504	FAM01
UA-IFASA-6126	Kiki_consensus	1	1	BTA19	60009650	FAM01
ARS-BFGL-NGS-105598	Kiki_consensus	0	0	BTA04	47195467	FAM01
Hapmap46316-BTA-68304	Kiki_consensus	1	4	BTA03	69084105	FAM01
ARS-BFGL-NGS-12906	Kiki_consensus	1	2	BTA15	28760415	FAM01
Hapmap41034-BTA-61477	Kiki_consensus	4	4	BTA26	37527870	FAM01
Hapmap43834-BTA-30319	Kiki_consensus	2	2	BTAXX	9130764	FAM01
ARS-BFGL-NGS-103784	Kiki_consensus	4	2	BTA13	39137454	FAM01
Hapmap51660-BTA-92878	Kiki_consensus	3	3	BTAXX	29362048	FAM01
BTB-02059862	Kiki_consensus	3	3	BTA29	5882258	FAM01
ARS-BFGL-NGS-10056	Kiki_consensus	2	2	BTA26	5315170	FAM01
Hapmap38195-BTA-112765	Kiki_consensus	3	3	BTA10	63836108	FAM01
BTA-119562-no-rs	Kiki_consensus	4	4	BTA24	31105952	FAM01
ARS-BFGL-NGS-24603	Kiki_consensus	4	2	BTA13	60834492	FAM01
DPI-47	Kiki_consensus	2	2	BTA02	111870534	FAM01
ARS-BFGL-NGS-106200	Kiki_consensus	1	3	BTA10	5406018	FAM01
Hapmap50588-BTA-118970	Kiki_consensus	3	3	BTA24	18599946	FAM01
BTB-00993480	Kiki_consensus	1	3	BTA28	43013191	FAM01
ARS-BFGL-NGS-60695	Kiki_consensus	1	3	BTA22	21888915	FAM01
Hapmap34837-BES2_Contig400_1246	Kiki_consensus	4	2	BTA28	19203345	FAM01
Hapmap38651-BTA-104533	Kiki_consensus	3	3	BTAXX	52989239	FAM01
ARS-BFGL-NGS-82859	Kiki_consensus	4	4	BTA14	17517923	FAM01
Hapmap43590-BTA-47282	Kiki_consensus	1	1	BTA10	39528344	FAM01
Hapmap41713-BTA-04854	Kiki_consensus	2	2	BTA08	56124303	FAM01
ARS-BFGL-NGS-18991	Kiki_consensus	0	0	BTA20	19710624	FAM01
BTA-68535-no-rs	Kiki_consensus	1	2	BTA03	83306806	FAM01
ARS-BFGL-NGS-116163	Kiki_consensus	1	3	BTA06	48303392	FAM01
ARS-BFGL-NGS-84218	Kiki_consensus	1	3	BTA12	40657942	FAM01
BTB-01290330	Kiki_consensus	4	4	BTA04	87744523	FAM01
ARS-BFGL-NGS-37901	Kiki_consensus	4	3	BTA23	13668169	FAM01
ARS-BFGL-NGS-106832	Kiki_consensus	1	3	BTA04	116840328	FAM01
ARS-BFGL-NGS-113670	Kiki_consensus	1	3	BTA22	29803741	FAM01
ARS-USMARC-Parent-AY863214-rs17871744	Kiki_consensus	3	3	BTA18	46647177	FAM01
Hapmap58153-rs29020764	Kiki_consensus	1	3	BTA20	20392520	FAM01
ARS-USMARC-Parent-AY842475-rs29002127	Kiki_consensus	3	3	BTA04	20181749	FAM01
Hapmap26196-BTA-158728	Kiki_consensus	4	2	BTA08	37158190	FAM01
ARS-BFGL-NGS-115917	Kiki_consensus	4	2	BTA08	19895810	FAM01
ARS-BFGL-NGS-88377	Kiki_consensus	3	3	BTA15	79227512	FAM01
ARS-BFGL-NGS-23161	Kiki_consensus	2	2	BTA02	108869015	FAM01
UA-IFASA-9431	Kiki_consensus	1	3	BTA14	82053449	FAM01
BTA-25531-no-rs	Kiki_consensus	1	3	BTA10	30811491	FAM01
Hapmap54735-ss46526095	Kiki_consensus	2	2	BTA16	40001986	FAM01
ARS-BFGL-NGS-105605	Kiki_consensus	1	2	BTA11	88416017	FAM01
INRA-519	Kiki_consensus	2	2	BTA03	59080316	FAM01
ARS-BFGL-BAC-14364	Kiki_consensus	3	3	BTA12	67386075	FAM01
ARS-BFGL-NGS-106490	Kiki_consensus	4	4	BTA03	13635591	FAM01
Hapmap59644-rs29012735	Kiki_consensus	1	3	BTA07	28416847	FAM01
ARS-BFGL-NGS-84893	Kiki_consensus	4	2	BTA03	41190756	FAM01
ARS-BFGL-NGS-106762	Kiki_consensus	1	3	BTA06	25925916	FAM01
ARS-BFGL-NGS-67260	Kiki_consensus	1	3	BTA02	135190642	FAM01
Hapmap24222-BTA-88936	Kiki_consensus	1	2	BTA01	13089432	FAM01
ARS-BFGL-NGS-86242	Kiki_consensus	1	3	BTA27	3343936	FAM01
ARS-BFGL-NGS-13350	Kiki_consensus	4	2	BTA10	37830642	FAM01
ARS-BFGL-NGS-112042	Kiki_consensus	4	3	BTA01	73077982	FAM01
Hapmap44438-BTA-105375	Kiki_consensus	1	3	BTA13	5992621	FAM01
ARS-BFGL-NGS-117268	Kiki_consensus	2	2	BTA07	22681472	FAM01
Hapmap49080-BTA-20801	Kiki_consensus	4	2	BTA04	33808311	FAM01
ARS-BFGL-NGS-63117	Kiki_consensus	2	2	BTA12	21988137	FAM01
Hapmap51213-BTA-34435	Kiki_consensus	4	2	BTA14	30220852	FAM01
Hapmap50326-BTA-35180	Kiki_consensus	3	3	BTA14	61449078	FAM01
ARS-BFGL-NGS-26959	Kiki_consensus	4	2	BTA14	11220778	FAM01
Hapmap50170-BTA-96224	Kiki_consensus	3	3	BTA04	111549504	FAM01
BTA-16384-no-rs	Kiki_consensus	4	2	BTA12	62687453	FAM01
Hapmap25329-BTA-159835	Kiki_consensus	1	1	BTA25	31961994	FAM01
ARS-BFGL-NGS-111078	Kiki_consensus	2	2	BTA03	99941168	FAM01
ARS-BFGL-BAC-14277	Kiki_consensus	4	4	BTA11	3803359	FAM01
ARS-BFGL-NGS-109887	Kiki_consensus	1	1	BTA08	105345136	FAM01
ARS-USMARC-Parent-DQ916059-rs29009907	Kiki_consensus	4	2	BTA18	23426214	FAM01
ARS-BFGL-NGS-5832	Kiki_consensus	1	1	BTA13	50640029	FAM01
Hapmap42556-BTA-45815	Kiki_consensus	4	2	BTA19	51445450	FAM01
ARS-USMARC-Parent-EF028073-rs29014953	Kiki_consensus	4	2	BTA18	1839733	FAM01
ARS-BFGL-NGS-3069	Kiki_consensus	2	2	BTA25	10968180	FAM01
ARS-BFGL-NGS-40891	Kiki_consensus	2	2	BTA27	39518936	FAM01
ARS-BFGL-NGS-35259	Kiki_consensus	4	4	BTA09	6336040	FAM01
Hapmap54313-rs29012632	Kiki_consensus	4	4	BTA09	83320792	FAM01
ARS-BFGL-NGS-11877	Kiki_consensus	1	3	BTA28	34157181	FAM01
Hapmap51569-BTA-17751	Kiki_consensus	4	4	BTA04	114193481	FAM01
ARS-USMARC-Parent-DQ866817-no-rs	Kiki_consensus	3	3	BTA15	38078775	FAM01
BTA-46228-no-rs	Kiki_consensus	4	4	BTA01	6882069	FAM01
BTB-01200402	Kiki_consensus	2	2	BTA05	6066421	FAM01
BTB-00884722	Kiki_consensus	1	1	BTA24	29731061	FAM01
Hapmap38711-BTA-90355	Kiki_consensus	1	2	BTA24	46406960	FAM01
BTB-00817900	Kiki_consensus	1	1	BTA21	37594193	FAM01
ARS-BFGL-NGS-90115	Kiki_consensus	1	1	BTA18	49425130	FAM01
ARS-BFGL-NGS-15813	Kiki_consensus	1	2	BTA10	18574907	FAM01
Hapmap40674-BTA-121055	Kiki_consensus	4	2	BTA16	42625201	FAM01
BTB-01855576	Kiki_consensus	4	2	BTA17	1802505	FAM01
ARS-BFGL-NGS-108354	Kiki_consensus	4	4	BTA04	82167575	FAM01
Hapmap55009-rs29022074	Kiki_consensus	3	3	BTA24	17928618	FAM01
ARS-BFGL-NGS-117957	Kiki_consensus	1	1	BTA01	22031001	FAM01
Hapmap31044-BTC-071337	Kiki_consensus	2	2	BTA06	39346170	FAM01
ARS-BFGL-NGS-89711	Kiki_consensus	4	4	BTA27	29231663	FAM01
BTB-00398454	Kiki_consensus	4	4	BTA09	65672050	FAM01
Hapmap57528-rs29013765	Kiki_consensus	3	3	BTA07	23403749	FAM01
ARS-BFGL-NGS-96067	Kiki_consensus	1	1	BTA15	36167239	FAM01
ARS-BFGL-NGS-17648	Kiki_consensus	1	1	BTA02	19228789	FAM01
ARS-BFGL-NGS-10628	Kiki_consensus	1	2	BTA14	71663481	FAM01
BTB-00654719	Kiki_consensus	3	3	BTA16	68212874	FAM01
Hapmap57750-ss46526998	Kiki_consensus	1	3	BTA03	34285243	FAM01
ARS-BFGL-NGS-119102	Kiki_consensus	4	4	BTA14	70003286	FAM01
ARS-BFGL-NGS-108161	Kiki_consensus	3	3	BTA29	47054342	FAM01
BTA-116871-no-rs	Kiki_consensus	4	2	BTA17	28615520	FAM01
BTB-00462019	Kiki_consensus	1	3	BTA11	15115350	FAM01
BTB-01312713	Kiki_consensus	1	3	BTA04	90703088	FAM01
BTA-40338-no-rs	Kiki_consensus	1	2	BTA16	3805373	FAM01
Hapmap44095-BTA-55125	Kiki_consensus	1	1	BTA22	8626195	FAM01
BTA-70433-no-rs	Kiki_consensus	2	2	BTA04	46381877	FAM01
Hapmap49448-BTA-111996	Kiki_consensus	2	2	BTAXX	93010432	FAM01
ARS-BFGL-NGS-36484	Kiki_consensus	1	1	BTA24	50640590	FAM01
Hapmap61015-rs29013523	Kiki_consensus	4	3	BTA08	97865326	FAM01
Hapmap53068-rs29026861	Kiki_consensus	2	2	BTA06	2940803	FAM01
ARS-BFGL-NGS-84831	Kiki_consensus	1	3	BTA21	21831416	FAM01
ARS-BFGL-NGS-68655	Kiki_consensus	1	3	BTA19	52152670	FAM01
BTA-69456-no-rs	Kiki_consensus	1	3	BTA03	109256429	FAM01
BTB-00332985	Kiki_consensus	1	3	BTA14	54779831	FAM01
ARS-BFGL-NGS-118597	Kiki_consensus	4	2	BTA03	103268281	FAM01
BTB-01942525	Kiki_consensus	3	3	BTA20	45323325	FAM01
UA-IFASA-4191	Kiki_consensus	2	2	BTA18	38027659	FAM01
Hapmap30781-BTA-129235	Kiki_consensus	1	3	BTA14	53174026	FAM01
Hapmap41736-BTA-104096	Kiki_consensus	1	1	BTA04	98518846	FAM01
Hapmap58353-rs29010993	Kiki_consensus	4	2	BTA14	49450613	FAM01
ARS-BFGL-NGS-56674	Kiki_consensus	4	4	BTA03	38179166	FAM01
Hapmap50651-BTA-30576	Kiki_consensus	2	2	BTAXX	13211995	FAM01
Hapmap43814-BTA-22629	Kiki_consensus	3	3	BTA01	11221889	FAM01
BTA-35941-no-rs	Kiki_consensus	4	4	BTA14	2276443	FAM01
Hapmap41422-BTA-109294	Kiki_consensus	4	2	BTA16	64443511	FAM01
Hapmap49312-BTA-78944	Kiki_consensus	2	2	BTA07	53510176	FAM01
BTB-02030954	Kiki_consensus	3	3	BTA16	55752131	FAM01
ARS-BFGL-NGS-118895	Kiki_consensus	4	4	BTA11	22716948	FAM01
ARS-BFGL-NGS-115678	Kiki_consensus	1	3	BTA27	20316986	FAM01
BTB-00341155	Kiki_consensus	1	3	BTA08	42073454	FAM01
ARS-BFGL-NGS-17212	Kiki_consensus	1	3	BTA24	61863528	FAM01
ARS-BFGL-NGS-28887	Kiki_consensus	4	2	BTA11	8763389	FAM01
ARS-BFGL-NGS-117371	Kiki_consensus	4	2	BTA09	26353585	FAM01
ARS-BFGL-NGS-29458	Kiki_consensus	4	2	BTA26	1292508	FAM01
Hapmap26451-BTA-156064	Kiki_consensus	2	2	BTA01	92615520	FAM01
UA-IFASA-7987	Kiki_consensus	1	1	BTA19	18799689	FAM01
ARS-BFGL-NGS-85411	Kiki_consensus	3	3	BTA14	66339300	FAM01
ARS-BFGL-NGS-25349	Kiki_consensus	1	3	BTA02	57833417	FAM01
BTB-00383772	Kiki_consensus	3	3	BTA09	23538211	FAM01
ARS-BFGL-NGS-114203	Kiki_consensus	4	4	BTA01	141903958	FAM01
ARS-BFGL-NGS-35219	Kiki_consensus	4	4	BTA04	106885171	FAM01
Hapmap42159-BTA-26305	Kiki_consensus	1	3	BTA12	25857983	FAM01
BTB-00245802	Kiki_consensus	4	2	BTA06	17637738	FAM01
ARS-BFGL-NGS-112271	Kiki_consensus	4	4	BTA14	9345140	FAM01
Hapmap43411-BTA-94581	Kiki_consensus	1	3	BTA16	10623189	FAM01
Hapmap32072-BTA-142491	Kiki_consensus	1	3	BTA04	104117505	FAM01
BTA-16278-no-rs	Kiki_consensus	1	1	BTA05	651607	FAM01
BTA-87962-no-rs	Kiki_consensus	1	1	BTA03	71516276	FAM01
Hapmap27818-BTC-035199	Kiki_consensus	1	3	BTA06	40130189	FAM01
Hapmap58595-rs29013454	Kiki_consensus	4	2	BTA06	30298419	FAM01
ARS-BFGL-NGS-1655	Kiki_consensus	1	1	BTA24	40114436	FAM01
ARS-BFGL-NGS-74296	Kiki_consensus	2	2	BTA14	20421717	FAM01
ARS-BFGL-NGS-29353	Kiki_consensus	3	3	BTA24	42236118	FAM01
ARS-BFGL-NGS-116794	Kiki_consensus	4	4	BTA03	115730569	FAM01
ARS-BFGL-NGS-109907	Kiki_consensus	4	4	BTA21	12539191	FAM01
ARS-BFGL-NGS-103501	Kiki_consensus	4	2	BTA02	96021111	FAM01
BTB-00397198	Kiki_consensus	1	3	BTA09	61599461	FAM01
ARS-BFGL-NGS-104150	Kiki_consensus	3	3	BTAXX	128803387	FAM01
BTA-26849-no-rs	Kiki_consensus	4	4	BTA07	29775999	FAM01
Hapmap35043-BES8_Contig175_603	Kiki_consensus	2	2	BTA19	25426630	FAM01
ARS-BFGL-NGS-52236	Kiki_consensus	1	1	BTA05	116805792	FAM01
Hapmap58872-ss46526606	Kiki_consensus	4	2	BTA15	57313281	FAM01
ARS-BFGL-NGS-101461	Kiki_consensus	4	4	BTA18	28030835	FAM01
ARS-BFGL-NGS-63707	Kiki_consensus	1	3	BTA07	33658873	FAM01
ARS-BFGL-NGS-39925	Kiki_consensus	4	3	BTA25	4485089	FAM01
ARS-BFGL-NGS-35617	Kiki_consensus	0	0	BTAXX	110003891	FAM01
BTA-88777-no-rs	Kiki_consensus	2	2	BTA19	1727832	FAM01
Hapmap46921-BTA-106251	Kiki_consensus	2	2	BTAXX	31284769	FAM01
Hapmap57732-rs29023272	Kiki_consensus	1	1	BTA03	50804085	FAM01
ARS-BFGL-NGS-73571	Kiki_consensus	4	4	BTAXX	27387980	FAM01
ARS-BFGL-NGS-75199	Kiki_consensus	4	2	BTA15	19936704	FAM01
ARS-BFGL-NGS-68683	Kiki_consensus	2	2	BTA10	96973802	FAM01
ARS-USMARC-Parent-AY853302-no-rs	Kiki_consensus	1	3	BTA13	47397987	FAM01
Hapmap42200-BTA-40314	Kiki_consensus	2	2	BTA16	19712926	FAM01
ARS-BFGL-NGS-85976	Kiki_consensus	1	1	BTAXX	146551104	FAM01
BTB-01819043	Kiki_consensus	1	1	BTA02	56504541	FAM01
BTA-35665-no-rs	Kiki_consensus	2	2	BTA23	42509543	FAM01
BTA-30136-no-rs	Kiki_consensus	2	2	BTAXX	31071152	FAM01
ARS-BFGL-NGS-103077	Kiki_consensus	1	1	BTA13	65006713	FAM01
ARS-USMARC-Parent-DQ846692-rs29010281	Kiki_consensus	1	3	BTA14	80082923	FAM01
ARS-BFGL-NGS-17478	Kiki_consensus	2	2	BTAXX	7111655	FAM01
ARS-BFGL-NGS-115436	Kiki_consensus	3	3	BTA14	42288828	FAM01
ARS-USMARC-Parent-DQ837645-rs29015870	Kiki_consensus	4	4	BTA11	24553007	FAM01
ARS-BFGL-NGS-100197	Kiki_consensus	1	1	BTA20	48450702	FAM01
ARS-BFGL-NGS-88722	Kiki_consensus	0	0	BTA27	36342691	FAM01
ARS-BFGL-NGS-27676	Kiki_consensus	1	1	BTA16	13922553	FAM01
ARS-BFGL-NGS-40113	Kiki_consensus	1	3	BTA21	27268931	FAM01
ARS-BFGL-NGS-25133	Kiki_consensus	4	3	BTA29	8136855	FAM01
ARS-BFGL-BAC-20631	Kiki_consensus	1	3	BTA16	16270589	FAM01
ARS-BFGL-NGS-117465	Kiki_consensus	1	3	BTA23	51719827	FAM01
ARS-BFGL-NGS-28608	Kiki_consensus	2	2	BTA26	51032219	FAM01
ARS-BFGL-NGS-17016	Kiki_consensus	3	3	BTA11	19410756	FAM01
BTB-00285653	Kiki_consensus	2	2	BTA08	30036807	FAM01
ARS-BFGL-NGS-58839	Kiki_consensus	2	2	BTAXX	104624352	FAM01
ARS-BFGL-NGS-21847	Kiki_consensus	2	2	BTA15	10263772	FAM01
Hapmap39303-BTA-105247	Kiki_consensus	3	3	BTA11	75295616	FAM01
BTA-48881-no-rs	Kiki_consensus	3	3	BTA02	106984473	FAM01
Hapmap24383-BTA-158893	Kiki_consensus	3	3	BTA01	94471948	FAM01
ARS-BFGL-NGS-116599	Kiki_consensus	4	4	BTA23	47677534	FAM01
ARS-BFGL-NGS-32439	Kiki_consensus	1	1	BTA03	75567932	FAM01
ARS-BFGL-NGS-70744	Kiki_consensus	4	3	BTA03	10422377	FAM01
ARS-BFGL-NGS-26090	Kiki_consensus	2	2	BTA01	111544625	FAM01
BTA-61228-no-rs	Kiki_consensus	1	3	BTA10	21516136	FAM01
Hapmap36690-SCAFFOLD215098_29103	Kiki_consensus	3	2	BTA16	58239620	FAM01
ARS-BFGL-BAC-35190	Kiki_consensus	1	1	BTA21	53091967	FAM01
ARS-BFGL-NGS-34817	Kiki_consensus	2	2	BTA18	8384452	FAM01
Hapmap51377-BTA-106302	Kiki_consensus	1	3	BTA11	76931025	FAM01
ARS-BFGL-NGS-20424	Kiki_consensus	4	2	BTA01	91840712	FAM01
ARS-BFGL-NGS-45601	Kiki_consensus	2	2	BTA11	29143359	FAM01
Hapmap42261-BTA-59580	Kiki_consensus	2	2	BTA25	18029588	FAM01
BTA-30199-no-rs	Kiki_consensus	4	4	BTAXX	61689647	FAM01
BTB-01269021	Kiki_consensus	2	2	BTA07	77743281	FAM01
BTA-38871-no-rs	Kiki_consensus	4	4	BTA16	40880683	FAM01
ARS-BFGL-NGS-24591	Kiki_consensus	3	3	BTA11	42330073	FAM01
ARS-BFGL-NGS-62557	Kiki_consensus	1	3	BTA03	114583055	FAM01
ARS-BFGL-BAC-27364	Kiki_consensus	2	2	BTA01	8437530	FAM01
BTB-01474679	Kiki_consensus	1	3	BTA06	66549547	FAM01
Hapmap47877-BTA-16771	Kiki_consensus	1	3	BTA05	88807061	FAM01
ARS-BFGL-NGS-45049	Kiki_consensus	2	2	BTA07	15549201	FAM01
ARS-BFGL-BAC-34208	Kiki_consensus	1	3	BTA01	86351590	FAM01
ARS-BFGL-NGS-106149	Kiki_consensus	4	4	BTA21	20300789	FAM01
Hapmap42796-BTA-108223	Kiki_consensus	1	3	BTA03	2449969	FAM01
ARS-BFGL-NGS-27577	Kiki_consensus	3	3	BTA07	26066004	FAM01
ARS-BFGL-BAC-35552	Kiki_consensus	1	1	BTA02	12823369	FAM01
Hapmap38694-BTA-76566	Kiki_consensus	2	2	BTA06	61591415	FAM01
Hapmap30757-BTA-115734	Kiki_consensus	3	3	BTA06	32016569	FAM01
ARS-BFGL-BAC-33648	Kiki_consensus	1	1	BTA20	18442538	FAM01
ARS-BFGL-NGS-41612	Kiki_consensus	1	3	BTA11	80730546	FAM01
ARS-BFGL-NGS-21874	Kiki_consensus	1	3	BTA05	79314115	FAM01
BTA-73392-no-rs	Kiki_consensus	1	1	BTA05	32104484	FAM01
Hapmap42747-BTA-97910	Kiki_consensus	4	2	BTA01	51258380	FAM01
BTA-118582-no-rs	Kiki_consensus	4	4	BTA11	91501099	FAM01
BTA-72114-no-rs	Kiki_consensus	2	2	BTA04	105537521	FAM01
BTB-01294230	Kiki_consensus	1	3	BTA02	55038193	FAM01
ARS-BFGL-NGS-119197	Kiki_consensus	1	3	BTA10	15163788	FAM01
BTB-00090441	Kiki_consensus	1	3	BTA02	27950681	FAM01
Hapmap49050-BTA-119760	Kiki_consensus	4	4	BTA03	11129475	FAM01
Hapmap33966-BES2_Contig368_774	Kiki_consensus	2	2	BTA02	88545567	FAM01
BTA-40510-no-rs	Kiki_consensus	3	3	BTA01	88638760	FAM01
Hapmap40998-BTA-47401	Kiki_consensus	1	3	BTA02	38416725	FAM01
BTB-01337600	Kiki_consensus	4	4	BTA29	27852015	FAM01
ARS-BFGL-NGS-110017	Kiki_consensus	2	2	BTA10	40220757	FAM01
ARS-BFGL-NGS-103663	Kiki_consensus	4	2	BTA14	18500168	FAM01
Hapmap51050-BTA-79767	Kiki_consensus	4	4	BTA07	72882903	FAM01
BTB-00340296	Kiki_consensus	2	2	BTA08	36159723	FAM01
BTB-00176602	Kiki_consensus	1	3	BTA04	40305345	FAM01
Hapmap51939-BTA-21630	Kiki_consensus	1	3	BTA12	36708993	FAM01
ARS-BFGL-NGS-116677	Kiki_consensus	4	4	BTA03	57131253	FAM01
BTA-104208-no-rs	Kiki_consensus	2	2	BTA08	48111618	FAM01
BTB-01216319	Kiki_consensus	4	2	BTA20	52897607	FAM01
ARS-BFGL-NGS-44014	Kiki_consensus	4	2	BTA07	1263597	FAM01
BTB-00784141	Kiki_consensus	4	2	BTA20	42272251	FAM01
Hapmap49408-BTA-101235	Kiki_consensus	2	2	BTA02	94255738	FAM01
ARS-BFGL-NGS-100734	Kiki_consensus	0	0	BTA22	50739462	FAM01
Hapmap57646-rs29022182	Kiki_consensus	3	3	BTA27	864922	FAM01
ARS-BFGL-NGS-115890	Kiki_consensus	2	2	BTA04	107540967	FAM01
Hapmap48722-BTA-34404	Kiki_consensus	1	3	BTA14	28332133	FAM01
ARS-BFGL-NGS-22915	Kiki_consensus	1	3	BTA10	19436488	FAM01
ARS-BFGL-NGS-109764	Kiki_consensus	1	1	BTA06	3505409	FAM01
ARS-BFGL-NGS-113296	Kiki_consensus	3	3	BTA13	24993156	FAM01
Hapmap60813-rs29010178	Kiki_consensus	3	3	BTA24	58125298	FAM01
ARS-BFGL-NGS-29650	Kiki_consensus	2	2	BTA27	34326743	FAM01
BTA-95974-no-rs	Kiki_consensus	2	2	BTA08	59314841	FAM01
Hapmap60068-rs29019325	Kiki_consensus	2	2	BTA19	20372100	FAM01
ARS-BFGL-NGS-106241	Kiki_consensus	4	2	BTA07	50541246	FAM01
ARS-BFGL-NGS-115386	Kiki_consensus	4	4	BTA21	5293149	FAM01
ARS-BFGL-NGS-113042	Kiki_consensus	2	2	BTA02	49095661	FAM01
Hapmap38386-BTA-122729	Kiki_consensus	2	2	BTA01	108634690	FAM01
ARS-BFGL-NGS-36880	Kiki_consensus	3	3	BTA16	73736551	FAM01
Hapmap23591-BTA-142567	Kiki_consensus	4	3	BTA04	105557665	FAM01
ARS-BFGL-NGS-104266	Kiki_consensus	4	2	BTA11	92558313	FAM01
ARS-BFGL-NGS-109467	Kiki_consensus	3	3	BTA13	28331553	FAM01
ARS-BFGL-NGS-15456	Kiki_consensus	4	2	BTA01	75618069	FAM01
ARS-BFGL-NGS-86825	Kiki_consensus	1	3	BTA06	86794730	FAM01
ARS-BFGL-NGS-96376	Kiki_consensus	4	2	BTA16	1854268	FAM01
ARS-BFGL-NGS-84998	Kiki_consensus	1	1	BTA10	16819310	FAM01
Hapmap41022-BTA-55560	Kiki_consensus	4	4	BTA23	15147471	FAM01
Hapmap41472-BTA-19981	Kiki_consensus	1	1	BTAXX	24286879	FAM01
BTB-00403297	Kiki_consensus	2	2	BTA09	91346194	FAM01
BTB-01900612	Kiki_consensus	4	4	BTA06	79817258	FAM01
ARS-BFGL-NGS-116595	Kiki_consensus	1	1	BTA23	21331843	FAM01
BTB-00607669	Kiki_consensus	2	2	BTA15	59020999	FAM01
ARS-BFGL-NGS-61102	Kiki_consensus	4	2	BTA02	63432710	FAM01
ARS-BFGL-NGS-72413	Kiki_consensus	4	3	BTA05	82466920	FAM01
ARS-BFGL-NGS-37793	Kiki_consensus	3	3	BTA07	74773447	FAM01
Hapmap34874-BES3_Contig415_1312	Kiki_consensus	1	3	BTA08	79559282	FAM01
ARS-BFGL-NGS-82152	Kiki_consensus	2	2	BTA25	12569917	FAM01
ARS-BFGL-BAC-34585	Kiki_consensus	3	3	BTA21	62245543	FAM01
BTA-94160-no-rs	Kiki_consensus	4	4	BTAXX	106352029	FAM01
ARS-BFGL-NGS-89781	Kiki_consensus	3	3	BTA08	107908278	FAM01
BTB-01175783	Kiki_consensus	4	3	BTA07	57074129	FAM01
ARS-BFGL-NGS-109923	Kiki_consensus	1	1	BTA11	58706654	FAM01
ARS-BFGL-NGS-23681	Kiki_consensus	2	2	BTA13	12877928	FAM01
ARS-BFGL-NGS-114754	Kiki_consensus	4	2	BTA09	104926053	FAM01
ARS-BFGL-NGS-13949	Kiki_consensus	1	1	BTAXX	60924199	FAM01
ARS-BFGL-NGS-118306	Kiki_consensus	3	3	BTA01	69244252	FAM01
BTB-00980887	Kiki_consensus	1	3	BTA28	22633575	FAM01
Hapmap53862-rs29019516	Kiki_consensus	1	1	BTAXX	62441560	FAM01
ARS-BFGL-NGS-41022	Kiki_consensus	4	2	BTA25	5662943	FAM01
Hapmap40696-BTA-24595	Kiki_consensus	1	3	BTA17	61269381	FAM01
ARS-BFGL-NGS-107390	Kiki_consensus	1	1	BTA01	136623809	FAM01
BTA-51296-no-rs	Kiki_consensus	2	2	BTA20	69974084	FAM01
Hapmap43410-BTA-94414	Kiki_consensus	3	3	BTA09	18423364	FAM01
UA-IFASA-8358	Kiki_consensus	3	3	BTA21	25248356	FAM01
ARS-BFGL-NGS-80555	Kiki_consensus	4	2	BTA05	76317361	FAM01
BTB-01435179	Kiki_consensus	4	2	BTA08	96991143	FAM01
UA-IFASA-5940	Kiki_consensus	3	3	BTA11	11041621	FAM01
ARS-BFGL-NGS-33249	Kiki_consensus	1	3	BTA24	11753230	FAM01
ARS-USMARC-Parent-EF034087-no-rs	Kiki_consensus	2	2	BTA28	16097749	FAM01
ARS-BFGL-BAC-46926	Kiki_consensus	1	3	BTA25	406196	FAM01
BTB-00251655	Kiki_consensus	3	3	BTA06	42609559	FAM01
BTB-00366038	Kiki_consensus	4	4	BTA08	92657249	FAM01
BTB-01682978	Kiki_consensus	1	1	BTA06	4746604	FAM01
ARS-BFGL-NGS-18743	Kiki_consensus	1	1	BTA01	53630189	FAM01
BTA-21001-no-rs	Kiki_consensus	2	2	BTAXX	141936249	FAM01
Hapmap23231-BTA-80214	Kiki_consensus	1	1	BTA07	96320591	FAM01
BTB-00722093	Kiki_consensus	4	3	BTA18	47259533	FAM01
ARS-BFGL-NGS-14035	Kiki_consensus	4	2	BTA22	58649692	FAM01
ARS-BFGL-NGS-94205	Kiki_consensus	1	1	BTAXX	7200715	FAM01
ARS-BFGL-NGS-112592	Kiki_consensus	2	3	BTA18	18267940	FAM01
Hapmap31968-BTC-056754	Kiki_consensus	4	4	BTA14	6042525	FAM01
Hapmap39783-BTA-84049	Kiki_consensus	4	4	BTA09	68652498	FAM01
BTB-01446610	Kiki_consensus	1	3	BTA06	100039099	FAM01
ARS-BFGL-NGS-71395	Kiki_consensus	3	3	BTA08	24707157	FAM01
BTA-111072-no-rs	Kiki_consensus	4	2	BTA06	64059795	FAM01
ARS-USMARC-Parent-AY914316-rs17871403	Kiki_consensus	4	4	BTA18	48812014	FAM01
ARS-BFGL-NGS-2409	Kiki_consensus	4	2	BTA04	91498875	FAM01
BTB-00394801	Kiki_consensus	1	1	BTA09	59383405	FAM01
ARS-BFGL-NGS-21472	Kiki_consensus	1	1	BTA07	101697221	FAM01
ARS-BFGL-NGS-1113	Kiki_consensus	1	1	BTA02	96725242	FAM01
ARS-BFGL-NGS-23933	Kiki_consensus	1	3	BTA07	51574295	FAM01
Hapmap31201-BTA-162197	Kiki_consensus	1	1	BTA21	16172731	FAM01
ARS-BFGL-NGS-110372	Kiki_consensus	3	3	BTA15	27977096	FAM01
BTA-57636-no-rs	Kiki_consensus	3	3	BTA24	22403126	FAM01
Hapmap54441-rs29025631	Kiki_consensus	4	2	BTA01	118923333	FAM01
ARS-BFGL-NGS-111871	Kiki_consensus	4	2	BTA10	77105887	FAM01
ARS-BFGL-NGS-104135	Kiki_consensus	1	3	BTA16	43424406	FAM01
ARS-BFGL-NGS-117622	Kiki_consensus	4	2	BTA19	54488129	FAM01
ARS-BFGL-NGS-8982	Kiki_consensus	4	2	BTA25	1737669	FAM01
BTB-01287574	Kiki_consensus	4	4	BTA01	133671941	FAM01
ARS-BFGL-NGS-110834	Kiki_consensus	4	2	BTA17	20336068	FAM01
ARS-BFGL-NGS-3235	Kiki_consensus	3	3	BTA20	2415716	FAM01
BTB-01734744	Kiki_consensus	4	2	BTA08	18420652	FAM01
ARS-BFGL-NGS-111061	Kiki_consensus	1	1	BTA11	63337021	FAM01
ARS-BFGL-NGS-56509	Kiki_consensus	4	3	BTA01	71742005	FAM01
BTB-01647275	Kiki_consensus	3	3	BTA17	42101710	FAM01
ARS-BFGL-NGS-20167	Kiki_consensus	3	3	BTA03	16557950	FAM01
Hapmap42580-BTA-54259	Kiki_consensus	1	3	BTA22	37813307	FAM01
Hapmap51475-BTA-62174	Kiki_consensus	4	4	BTA26	19605912	FAM01
ARS-BFGL-NGS-92401	Kiki_consensus	4	4	BTA25	40202030	FAM01
BTA-113074-no-rs	Kiki_consensus	3	3	BTAXX	9799051	FAM01
Hapmap49500-BTA-122884	Kiki_consensus	3	3	BTAXX	30909266	FAM01
BTA-96598-no-rs	Kiki_consensus	4	2	BTA02	75885774	FAM01
ARS-BFGL-NGS-70984	Kiki_consensus	4	4	BTAXX	21218943	FAM01
Hapmap35191-BES11_Contig367_1030	Kiki_consensus	1	2	BTA07	55144387	FAM01
ARS-BFGL-NGS-28362	Kiki_consensus	2	2	BTA07	8999721	FAM01
Hapmap45469-BTA-113627	Kiki_consensus	3	2	BTA18	29290699	FAM01
Hapmap59785-rs29011997	Kiki_consensus	1	1	BTAXX	17180376	FAM01
BTA-92021-no-rs	Kiki_consensus	1	4	BTA11	9385008	FAM01
ARS-BFGL-NGS-27655	Kiki_consensus	4	2	BTA03	3017659	FAM01
Hapmap52631-rs29014860	Kiki_consensus	2	2	BTA08	14030646	FAM01
BTB-01156318	Kiki_consensus	3	3	BTA08	33697998	FAM01
ARS-BFGL-NGS-110977	Kiki_consensus	1	3	BTA12	88319342	FAM01
ARS-BFGL-NGS-114089	Kiki_consensus	4	2	BTA16	74581221	FAM01
ARS-BFGL-NGS-118573	Kiki_consensus	4	4	BTA24	51600665	FAM01
Hapmap48898-BTA-79943	Kiki_consensus	2	2	BTA08	85555383	FAM01
BTA-103370-no-rs	Kiki_consensus	2	2	BTA06	51624757	FAM01
ARS-BFGL-NGS-55311	Kiki_consensus	1	3	BTA22	54583973	FAM01
Hapmap43801-BTA-18254	Kiki_consensus	1	3	BTA02	54130292	FAM01
ARS-USMARC-Parent-EF026084-rs29025380	Kiki_consensus	4	4	BTA19	15345312	FAM01
BTB-01298839	Kiki_consensus	2	2	BTA04	54705552	FAM01
ARS-BFGL-NGS-107699	Kiki_consensus	4	2	BTA10	37133985	FAM01
BTB-00304299	Kiki_consensus	4	4	BTA07	37289420	FAM01
ARS-BFGL-NGS-22537	Kiki_consensus	2	2	BTA28	8719697	FAM01
Hapmap56940-ss46526045	Kiki_consensus	1	3	BTA26	43286081	FAM01
BTB-01512420	Kiki_consensus	2	2	BTA08	72495155	FAM01
BTA-106506-no-rs	Kiki_consensus	4	2	BTA10	88884981	FAM01
ARS-BFGL-BAC-15659	Kiki_consensus	2	2	BTA12	5380015	FAM01
BTB-01812005	Kiki_consensus	1	3	BTA12	89006700	FAM01
ARS-BFGL-NGS-24632	Kiki_consensus	4	1	BTA15	72219458	FAM01
ARS-BFGL-NGS-2684	Kiki_consensus	2	2	BTA21	50244378	FAM01
BTB-01218761	Kiki_consensus	2	2	BTA07	354904	FAM01
ARS-BFGL-NGS-101456	Kiki_consensus	4	4	BTA07	82825197	FAM01
Hapmap50799-BTA-84323	Kiki_consensus	4	4	BTA09	77162640	FAM01
BTA-102864-no-rs	Kiki_consensus	3	3	BTA09	51985736	FAM01
ARS-BFGL-NGS-45045	Kiki_consensus	1	1	BTA05	63899453	FAM01
ARS-BFGL-NGS-104692	Kiki_consensus	1	1	BTA01	84321230	FAM01
Hapmap55465-rs29015883	Kiki_consensus	2	2	BTA26	27282866	FAM01
Hapmap59639-rs29012044	Kiki_consensus	1	3	BTA11	84997734	FAM01
Hapmap28373-BTA-160078	Kiki_consensus	3	3	BTAXX	24528596	FAM01
Hapmap34591-BES8_Contig340_828	Kiki_consensus	2	2	BTA15	71559650	FAM01
BTB-00226439	Kiki_consensus	4	2	BTA05	43125599	FAM01
BTB-01770968	Kiki_consensus	1	3	BTA06	4123642	FAM01
ARS-BFGL-NGS-26860	Kiki_consensus	2	2	BTA08	48326136	FAM01
ARS-BFGL-NGS-64446	Kiki_consensus	1	1	BTA07	93396872	FAM01
Hapmap47236-BTA-29404	Kiki_consensus	1	1	BTA04	19401500	FAM01
Hapmap33225-BTA-151395	Kiki_consensus	1	1	BTA01	55995337	FAM01
ARS-BFGL-NGS-108725	Kiki_consensus	3	3	BTA09	31209983	FAM01
ARS-BFGL-NGS-27731	Kiki_consensus	4	4	BTA27	26838250	FAM01
BTB-00098202	Kiki_consensus	1	3	BTA02	51200785	FAM01
UA-IFASA-4161	Kiki_consensus	1	1	BTA01	34407892	FAM01
Hapmap59342-rs29017390	Kiki_consensus	4	2	BTA18	17419465	FAM01
Hapmap60409-rs29025943	Kiki_consensus	1	1	BTA26	26340616	FAM01
Hapmap43767-BTA-113302	Kiki_consensus	2	2	BTA06	85646902	FAM01
ARS-BFGL-NGS-10590	Kiki_consensus	3	3	BTA08	87628120	FAM01
BTB-00119427	Kiki_consensus	1	1	BTA27	22757505	FAM01
Hapmap49215-BTA-54614	Kiki_consensus	1	3	BTA22	45512122	FAM01
ARS-BFGL-NGS-53461	Kiki_consensus	1	3	BTA05	30659497	FAM01
ARS-BFGL-NGS-63132	Kiki_consensus	3	3	BTA20	68965151	FAM01
ARS-BFGL-NGS-116598	Kiki_consensus	3	3	BTA22	40232132	FAM01
ARS-BFGL-NGS-24800	Kiki_consensus	1	3	BTA29	46014507	FAM01
Hapmap43389-BTA-87911	Kiki_consensus	2	2	BTA06	77493674	FAM01
ARS-BFGL-NGS-58346	Kiki_consensus	4	4	BTA13	40880250	FAM01
ARS-BFGL-NGS-11065	Kiki_consensus	3	3	BTA29	16907482	FAM01
Hapmap49229-BTA-58214	Kiki_consensus	2	2	BTA24	43844141	FAM01
BTB-01071609	Kiki_consensus	4	2	BTA03	74601506	FAM01
ARS-USMARC-Parent-DQ650636-rs29024525	Kiki_consensus	4	4	BTA08	28799249	FAM01
BTB-00689316	Kiki_consensus	4	4	BTA17	71925055	FAM01
ARS-BFGL-NGS-4505	Kiki_consensus	1	2	BTA23	23998263	FAM01
ARS-BFGL-NGS-25220	Kiki_consensus	1	1	BTA15	35437164	FAM01
BTB-00066658	Kiki_consensus	2	2	BTA01	142616678	FAM01
ARS-BFGL-NGS-17881	Kiki_consensus	3	3	BTA16	50486976	FAM01
BTA-20903-no-rs	Kiki_consensus	1	3	BTA06	81467492	FAM01
ARS-BFGL-NGS-114146	Kiki_consensus	4	2	BTA11	27257304	FAM01
Hapmap39308-BTA-113771	Kiki_consensus	4	4	BTA12	8102057	FAM01
ARS-BFGL-NGS-58066	Kiki_consensus	4	2	BTA03	92986164	FAM01
ARS-BFGL-NGS-44351	Kiki_consensus	1	1	BTA10	28333105	FAM01
BTB-01465034	Kiki_consensus	2	2	BTA15	49987359	FAM01
ARS-BFGL-NGS-115453	Kiki_consensus	1	1	BTA17	15611409	FAM01
ARS-BFGL-NGS-12066	Kiki_consensus	4	2	BTA15	27291268	FAM01
ARS-BFGL-NGS-74971	Kiki_consensus	2	2	BTA22	14218256	FAM01
ARS-USMARC-Parent-EF093512-rs29013546	Kiki_consensus	3	2	BTA27	15141319	FAM01
ARS-BFGL-NGS-56408	Kiki_consensus	1	3	BTA29	37749427	FAM01
Hapmap27895-BTA-18006	Kiki_consensus	1	3	BTA10	38799891	FAM01
ARS-BFGL-BAC-14359	Kiki_consensus	3	3	BTA12	66175192	FAM01
ARS-BFGL-NGS-31544	Kiki_consensus	1	1	BTA08	80280501	FAM01
BTA-89103-no-rs	Kiki_consensus	3	3	BTA10	31503971	FAM01
Hapmap30381-BTC-005750	Kiki_consensus	3	3	BTA14	1463676	FAM01
ARS-BFGL-NGS-112374	Kiki_consensus	3	3	BTA12	21073393	FAM01
ARS-BFGL-NGS-28524	Kiki_consensus	4	2	BTA01	137718422	FAM01
ARS-BFGL-NGS-91718	Kiki_consensus	1	3	BTA08	74467685	FAM01
BTB-00380899	Kiki_consensus	4	4	BTA09	16046958	FAM01
BTB-02022899	Kiki_consensus	4	3	BTA06	9105841	FAM01
ARS-BFGL-NGS-72134	Kiki_consensus	1	3	BTA04	106253833	FAM01
Hapmap51197-BTA-25294	Kiki_consensus	1	3	BTA09	8245432	FAM01
ARS-BFGL-NGS-55605	Kiki_consensus	2	2	BTAXX	22007973	FAM01
BTB-01565771	Kiki_consensus	3	3	BTA04	85785489	FAM01
ARS-BFGL-NGS-32921	Kiki_consensus	4	4	BTAXX	33616353	FAM01
Hapmap44260-BTA-59780	Kiki_consensus	4	4	BTA25	27872006	FAM01
ARS-BFGL-NGS-113072	Kiki_consensus	4	2	BTA03	30853504	FAM01
BTB-00484645	Kiki_consensus	4	2	BTA26	6487986	FAM01
ARS-BFGL-NGS-116504	Kiki_consensus	1	3	BTA01	7755400	FAM01
BTB-01678420	Kiki_consensus	3	3	BTA10	32998282	FAM01
ARS-BFGL-NGS-4626	Kiki_consensus	1	3	BTA28	11196379	FAM01
Hapmap50665-BTA-34310	Kiki_consensus	3	3	BTA14	26542736	FAM01
ARS-BFGL-NGS-22924	Kiki_consensus	3	3	BTA03	41816541	FAM01
BTB-00498394	Kiki_consensus	1	1	BTA12	55190550	FAM01
ARS-BFGL-NGS-84326	Kiki_consensus	4	2	BTA27	40210986	FAM01
ARS-BFGL-NGS-112178	Kiki_consensus	1	3	BTA09	13576354	FAM01
BTB-00357728	Kiki_consensus	4	2	BTA08	73800791	FAM01
Hapmap57586-rs29015232	Kiki_consensus	4	2	BTA13	6396120	FAM01
Hapmap46067-BTA-31318	Kiki_consensus	1	4	BTA12	85040905	FAM01
Hapmap46742-BTA-01253	Kiki_consensus	4	2	BTA13	55409520	FAM01
ARS-BFGL-NGS-35794	Kiki_consensus	1	2	BTA17	16871712	FAM01
Hapmap59092-rs29024583	Kiki_consensus	1	3	BTA01	48425887	FAM01
ARS-BFGL-NGS-56163	Kiki_consensus	1	1	BTA13	83202886	FAM01
UA-IFASA-6139	Kiki_consensus	1	3	BTA19	13340676	FAM01
ARS-BFGL-NGS-107461	Kiki_consensus	3	3	BTA11	51519270	FAM01
ARS-BFGL-NGS-117804	Kiki_consensus	4	2	BTA09	9018195	FAM01
Hapmap32862-BTA-159304	Kiki_consensus	2	2	BTA13	1633474	FAM01
ARS-BFGL-NGS-8545	Kiki_consensus	4	3	BTA20	38487130	FAM01
Hapmap39765-BTA-62582	Kiki_consensus	1	2	BTA03	99317016	FAM01
ARS-BFGL-NGS-117343	Kiki_consensus	4	4	BTA23	20267168	FAM01
Hapmap34923-BES9_Contig458_891	Kiki_consensus	1	1	BTA09	46583336	FAM01
BTB-01026783	Kiki_consensus	4	2	BTA29	36493050	FAM01
Hapmap38900-BTA-52167	Kiki_consensus	4	3	BTA21	35729224	FAM01
ARS-BFGL-NGS-87679	Kiki_consensus	4	2	BTA24	45300946	FAM01
ARS-BFGL-NGS-119432	Kiki_consensus	1	1	BTA05	51732343	FAM01
ARS-BFGL-NGS-16065	Kiki_consensus	4	2	BTA13	15963362	FAM01
BTA-72768-no-rs	Kiki_consensus	1	3	BTA05	13659330	FAM01
ARS-BFGL-NGS-41209	Kiki_consensus	2	2	BTA06	94589635	FAM01
ARS-BFGL-NGS-38627	Kiki_consensus	4	2	BTA15	5927942	FAM01
BTB-00280987	Kiki_consensus	4	2	BTA06	110720211	FAM01
BTB-00776345	Kiki_consensus	4	3	BTA12	47985472	FAM01
BTA-58638-no-rs	Kiki_consensus	4	4	BTA24	53790841	FAM01
ARS-BFGL-NGS-36793	Kiki_consensus	3	3	BTA13	80239131	FAM01
ARS-USMARC-Parent-EF034086-no-rs	Kiki_consensus	4	4	BTA26	38233337	FAM01
BTA-88775-no-rs	Kiki_consensus	4	4	BTA07	68436319	FAM01
Hapmap33520-BTA-161429	Kiki_consensus	1	3	BTA20	16244333	FAM01
ARS-BFGL-NGS-18228	Kiki_consensus	1	3	BTA09	85975684	FAM01
ARS-BFGL-NGS-116292	Kiki_consensus	4	2	BTA05	49977047	FAM01
ARS-BFGL-NGS-13139	Kiki_consensus	1	2	BTA14	32590800	FAM01
Hapmap39267-BTA-36676	Kiki_consensus	1	2	BTA15	34082620	FAM01
ARS-BFGL-NGS-5141	Kiki_consensus	4	2	BTA24	28772509	FAM01
Hapmap23570-BTC-029699	Kiki_consensus	4	3	BTA25	30231817	FAM01
INRA-510	Kiki_consensus	4	2	BTA03	53000242	FAM01
ARS-BFGL-NGS-66926	Kiki_consensus	2	2	BTAXX	67047846	FAM01
ARS-BFGL-BAC-1180	Kiki_consensus	4	2	BTA14	22226073	FAM01
BTB-00964171	Kiki_consensus	4	2	BTA27	24945902	FAM01
Hapmap48544-BTA-98418	Kiki_consensus	4	4	BTA02	118054344	FAM01
ARS-BFGL-NGS-113504	Kiki_consensus	3	3	BTA02	101089845	FAM01
Hapmap34560-BES11_Contig371_409	Kiki_consensus	3	3	BTA15	29486499	FAM01
BTB-01923832	Kiki_consensus	3	3	BTA15	54589414	FAM01
ARS-BFGL-NGS-4967	Kiki_consensus	4	2	BTA15	73891452	FAM01
BTB-01114017	Kiki_consensus	2	2	BTA12	3891298	FAM01
Hapmap39304-BTA-109342	Kiki_consensus	3	3	BTA11	85779114	FAM01
Hapmap27120-BTC-066223	Kiki_consensus	2	2	BTA06	54369253	FAM01
ARS-BFGL-NGS-52455	Kiki_consensus	1	1	BTAXX	22792356	FAM01
ARS-BFGL-NGS-31130	Kiki_consensus	4	1	BTA24	25568343	FAM01
ARS-BFGL-NGS-115486	Kiki_consensus	1	1	BTA25	17166118	FAM01
Hapmap55514-rs29015079	Kiki_consensus	3	3	BTA17	55221058	FAM01
Hapmap49925-BTA-24427	Kiki_consensus	3	3	BTA02	86704498	FAM01
ChrY20_246175	Kiki_consensus	0	0	BTA0	0	FAM01
ARS-BFGL-NGS-36350	Kiki_consensus	4	2	BTA05	19531689	FAM01
ARS-USMARC-Parent-AY858890-rs29002256	Kiki_consensus	3	3	BTA17	29936157	FAM01
BTA-116518-no-rs	Kiki_consensus	3	3	BTA14	77222049	FAM01
ARS-BFGL-NGS-27865	Kiki_consensus	2	2	BTA06	12169113	FAM01
Hapmap58649-rs29011010	Kiki_consensus	3	3	BTA28	28953159	FAM01
BTA-99446-no-rs	Kiki_consensus	4	4	BTAXX	32175082	FAM01
BTB-00219231	Kiki_consensus	2	2	BTA05	8978484	FAM01
ARS-BFGL-NGS-111618	Kiki_consensus	1	3	BTA16	22147468	FAM01
ARS-BFGL-NGS-100699	Kiki_consensus	4	4	BTA05	62469899	FAM01
BTB-01115281	Kiki_consensus	4	2	BTA07	34786940	FAM01
Hapmap25854-BTA-149442	Kiki_consensus	1	3	BTA08	46826308	FAM01
BTB-01592886	Kiki_consensus	1	3	BTA04	52589260	FAM01
BTB-00417947	Kiki_consensus	4	2	BTA10	27697177	FAM01
ARS-BFGL-NGS-58336	Kiki_consensus	4	2	BTA08	37909744	FAM01
ARS-BFGL-NGS-110315	Kiki_consensus	1	3	BTA21	63659620	FAM01
BTB-01651888	Kiki_consensus	3	3	BTA02	59760905	FAM01
Hapmap54040-ss46526239	Kiki_consensus	4	4	BTAXX	20272359	FAM01
Hapmap50084-BTA-74042	Kiki_consensus	4	2	BTA05	75417666	FAM01
ARS-BFGL-NGS-59713	Kiki_consensus	4	2	BTA20	7166494	FAM01
ARS-BFGL-NGS-35919	Kiki_consensus	4	3	BTA19	31033153	FAM01
ARS-BFGL-NGS-31031	Kiki_consensus	3	3	BTA10	46345098	FAM01
ARS-BFGL-BAC-6489	Kiki_consensus	1	1	BTA15	58411725	FAM01
Hapmap48996-BTA-103789	Kiki_consensus	3	3	BTA17	33401754	FAM01
ARS-BFGL-NGS-39279	Kiki_consensus	2	2	BTAXX	33775232	FAM01
ARS-BFGL-NGS-63031	Kiki_consensus	3	3	BTA01	125406903	FAM01
Hapmap54789-rs29011450	Kiki_consensus	3	3	BTA28	38503969	FAM01
ARS-BFGL-NGS-8433	Kiki_consensus	1	1	BTA02	128973530	FAM01
Hapmap46550-BTA-103548	Kiki_consensus	1	1	BTA20	30928803	FAM01
ARS-BFGL-NGS-66558	Kiki_consensus	4	2	BTA04	97657010	FAM01
Hapmap32642-BTA-160002	Kiki_consensus	3	3	BTA25	19082329	FAM01
Hapmap23219-BTA-154903	Kiki_consensus	1	1	BTA09	67244999	FAM01
BTB-01805931	Kiki_consensus	4	2	BTA07	107339958	FAM01
BTA-53925-no-rs	Kiki_consensus	1	2	BTA22	25267209	FAM01
ARS-BFGL-NGS-111053	Kiki_consensus	4	2	BTA05	72264603	FAM01
ARS-BFGL-NGS-100490	Kiki_consensus	3	3	BTA16	60527452	FAM01
ARS-BFGL-NGS-29759	Kiki_consensus	4	2	BTA09	7645969	FAM01
ARS-BFGL-NGS-30728	Kiki_consensus	3	3	BTA22	59387581	FAM01
ARS-BFGL-NGS-5218	Kiki_consensus	4	4	BTA10	9208908	FAM01
ARS-BFGL-NGS-28191	Kiki_consensus	4	4	BTA07	90460692	FAM01
Hapmap42913-BTA-33619	Kiki_consensus	4	4	BTA01	4052161	FAM01
ARS-BFGL-NGS-69657	Kiki_consensus	4	2	BTA09	24183775	FAM01
ARS-BFGL-NGS-1430	Kiki_consensus	2	2	BTA27	1467500	FAM01
Hapmap44990-BTA-78563	Kiki_consensus	2	2	BTA07	25420525	FAM01
ARS-BFGL-NGS-40820	Kiki_consensus	1	1	BTA19	41393747	FAM01
Hapmap31862-BTA-26957	Kiki_consensus	3	3	BTA12	8601430	FAM01
ARS-USMARC-Parent-DQ984825-rs29012457	Kiki_consensus	4	4	BTA10	98230479	FAM01
ARS-BFGL-NGS-42338	Kiki_consensus	3	3	BTA19	17326249	FAM01
ARS-BFGL-NGS-113472	Kiki_consensus	4	4	BTA03	6765932	FAM01
ARS-BFGL-NGS-39078	Kiki_consensus	1	3	BTA10	56384524	FAM01
ARS-BFGL-NGS-108096	Kiki_consensus	3	3	BTA08	57619690	FAM01
ARS-BFGL-NGS-46783	Kiki_consensus	2	2	BTA05	99476251	FAM01
ARS-USMARC-Parent-DQ404153-no-rs	Kiki_consensus	4	4	BTA29	44756502	FAM01
BTA-33604-no-rs	Kiki_consensus	3	3	BTA01	66668755	FAM01
ARS-BFGL-NGS-117137	Kiki_consensus	1	1	BTA17	60340222	FAM01
Hapmap32099-BTA-151095	Kiki_consensus	1	3	BTA06	83345994	FAM01
Hapmap50308-BTA-29728	Kiki_consensus	1	3	BTA16	35112210	FAM01
Hapmap55517-rs29019665	Kiki_consensus	1	1	BTA02	114090327	FAM01
ARS-BFGL-NGS-118319	Kiki_consensus	1	2	BTA17	9279323	FAM01
Hapmap26123-BTA-133877	Kiki_consensus	1	1	BTA02	34572812	FAM01
ARS-BFGL-NGS-112060	Kiki_consensus	1	3	BTA20	62654400	FAM01
ARS-BFGL-NGS-15313	Kiki_consensus	4	4	BTA29	41778946	FAM01
UA-IFASA-6752	Kiki_consensus	1	1	BTA25	38560656	FAM01
Hapmap36668-SCAFFOLD65016_14724	Kiki_consensus	4	3	BTA09	94123343	FAM01
ARS-BFGL-NGS-41462	Kiki_consensus	4	4	BTA15	62002976	FAM01
ARS-BFGL-BAC-33075	Kiki_consensus	1	1	BTA19	2484709	FAM01
ARS-BFGL-NGS-82122	Kiki_consensus	2	2	BTA01	140000659	FAM01
BTA-27150-no-rs	Kiki_consensus	4	2	BTA26	12404200	FAM01
BTB-00192005	Kiki_consensus	4	4	BTA04	61542387	FAM01
ARS-USMARC-Parent-AY941204-rs17872131	Kiki_consensus	4	2	BTA25	14683151	FAM01
Hapmap44225-BTA-28287	Kiki_consensus	4	4	BTA22	57674021	FAM01
ARS-BFGL-NGS-15669	Kiki_consensus	4	2	BTA02	74063186	FAM01
ARS-BFGL-NGS-36607	Kiki_consensus	1	3	BTA03	92327315	FAM01
ARS-BFGL-BAC-29190	Kiki_consensus	3	2	BTA21	40798215	FAM01
ARS-BFGL-NGS-86458	Kiki_consensus	1	3	BTA01	148158623	FAM01
ARS-BFGL-NGS-112250	Kiki_consensus	1	2	BTA13	17617716	FAM01
Hapmap51101-BTA-97588	Kiki_consensus	2	2	BTA17	25851918	FAM01
Hapmap42502-BTA-30545	Kiki_consensus	1	1	BTAXX	115361275	FAM01
BTB-01626709	Kiki_consensus	4	4	BTA03	113907407	FAM01
ARS-BFGL-BAC-29266	Kiki_consensus	2	2	BTA24	52545933	FAM01
BTB-01192196	Kiki_consensus	1	3	BTA24	5239672	FAM01
ARS-BFGL-NGS-40701	Kiki_consensus	4	4	BTA06	7474138	FAM01
Hapmap32796-BTA-130010	Kiki_consensus	1	1	BTA15	53372343	FAM01
Hapmap33212-BTA-145669	Kiki_consensus	2	2	BTA08	31123907	FAM01
BTB-00321734	Kiki_consensus	1	3	BTA07	79527052	FAM01
Hapmap38099-BTA-118869	Kiki_consensus	2	2	BTAXX	7425524	FAM01
ARS-BFGL-NGS-49659	Kiki_consensus	3	3	BTA05	39720278	FAM01
ARS-BFGL-NGS-56801	Kiki_consensus	4	4	BTA18	11245392	FAM01
ARS-BFGL-NGS-114228	Kiki_consensus	4	4	BTA13	52447531	FAM01
BTA-43315-no-rs	Kiki_consensus	2	2	BTA01	6254730	FAM01
BTA-49389-no-rs	Kiki_consensus	4	4	BTA01	122474911	FAM01
BTB-00612863	Kiki_consensus	2	2	BTA15	69510146	FAM01
Hapmap43283-BTA-51056	Kiki_consensus	1	3	BTA20	64648481	FAM01
Hapmap39362-BTA-95002	Kiki_consensus	3	3	BTA03	9077425	FAM01
ARS-BFGL-BAC-42122	Kiki_consensus	4	2	BTA25	34193877	FAM01
BTB-02052107	Kiki_consensus	4	2	BTA15	46460348	FAM01
Hapmap60522-rs29015286	Kiki_consensus	1	2	BTA04	37631099	FAM01
ARS-BFGL-NGS-100077	Kiki_consensus	2	2	BTA02	101835294	FAM01
BTA-86242-no-rs	Kiki_consensus	4	4	BTA06	91840239	FAM01
ARS-BFGL-NGS-63916	Kiki_consensus	1	3	BTA26	34436316	FAM01
Hapmap52402-rs29025868	Kiki_consensus	2	2	BTAXX	127431846	FAM01
ARS-BFGL-NGS-5648	Kiki_consensus	4	2	BTA09	21780613	FAM01
ARS-BFGL-NGS-110306	Kiki_consensus	1	3	BTA04	41052453	FAM01
ARS-BFGL-NGS-57960	Kiki_consensus	1	1	BTA25	34887253	FAM01
BTB-01865015	Kiki_consensus	1	1	BTA07	104967860	FAM01
Hapmap50543-BTA-102579	Kiki_consensus	3	3	BTAXX	27844709	FAM01
Hapmap55003-rs29021758	Kiki_consensus	2	2	BTA18	15834073	FAM01
Hapmap50438-BTA-67925	Kiki_consensus	1	3	BTA03	55537894	FAM01
ARS-BFGL-NGS-30006	Kiki_consensus	4	2	BTA16	69475845	FAM01
ARS-BFGL-NGS-111885	Kiki_consensus	1	1	BTA01	95819377	FAM01
BTB-01980499	Kiki_consensus	4	2	BTA12	61345454	FAM01
BTA-104251-no-rs	Kiki_consensus	3	3	BTA11	74160869	FAM01
ARS-BFGL-NGS-77747	Kiki_consensus	3	3	BTA06	72475809	FAM01
Hapmap44056-BTA-31538	Kiki_consensus	4	4	BTA03	93647668	FAM01
BTB-00272812	Kiki_consensus	2	2	BTA06	97666752	FAM01
Hapmap24119-BTC-028611	Kiki_consensus	1	1	BTA25	31278339	FAM01
BTA-113926-no-rs	Kiki_consensus	0	0	BTA10	31911709	FAM01
BTB-01057979	Kiki_consensus	4	4	BTA01	114085424	FAM01
ARS-BFGL-NGS-25688	Kiki_consensus	4	2	BTA18	14038121	FAM01
ARS-BFGL-NGS-19637	Kiki_consensus	4	2	BTA17	68889928	FAM01
ARS-BFGL-NGS-108136	Kiki_consensus	3	3	BTA21	11303069	FAM01
Hapmap29977-BTA-131179	Kiki_consensus	1	1	BTA16	75462069	FAM01
ARS-BFGL-NGS-34990	Kiki_consensus	1	1	BTA08	11337522	FAM01
BTA-68574-no-rs	Kiki_consensus	4	2	BTA03	85043515	FAM01
Hapmap42495-BTA-28432	Kiki_consensus	3	3	BTA21	9412024	FAM01
BTB-00566183	Kiki_consensus	4	2	BTA14	41518493	FAM01
Hapmap52673-rs29019309	Kiki_consensus	1	1	BTA08	92041886	FAM01
BTA-39406-no-rs	Kiki_consensus	4	2	BTA01	103675933	FAM01
BTB-01049617	Kiki_consensus	1	3	BTA10	98840028	FAM01
ARS-BFGL-NGS-69569	Kiki_consensus	1	1	BTAXX	121887412	FAM01
ARS-BFGL-NGS-29653	Kiki_consensus	4	2	BTA01	2049400	FAM01
ARS-BFGL-NGS-100594	Kiki_consensus	2	2	BTAXX	28943530	FAM01
Hapmap60525-rs29019791	Kiki_consensus	4	4	BTA05	64797468	FAM01
BTB-01332122	Kiki_consensus	2	2	BTA01	21264221	FAM01
ARS-BFGL-NGS-56542	Kiki_consensus	1	1	BTA04	17807404	FAM01
ARS-BFGL-NGS-116882	Kiki_consensus	1	3	BTA21	34606642	FAM01
ARS-BFGL-NGS-108650	Kiki_consensus	3	3	BTA06	105309108	FAM01
ARS-BFGL-NGS-55727	Kiki_consensus	4	2	BTA26	28784693	FAM01
ARS-USMARC-528	Kiki_consensus	3	3	BTA17	34752485	FAM01
BTA-50676-no-rs	Kiki_consensus	1	2	BTA20	44694564	FAM01
ARS-BFGL-NGS-118735	Kiki_consensus	4	2	BTA21	4048483	FAM01
ARS-BFGL-NGS-40138	Kiki_consensus	3	3	BTA18	35501902	FAM01
ARS-BFGL-NGS-18615	Kiki_consensus	3	3	BTA28	16897942	FAM01
BTB-00746632	Kiki_consensus	3	3	BTA19	30053256	FAM01
ARS-BFGL-NGS-12356	Kiki_consensus	2	2	BTAXX	81194208	FAM01
ARS-BFGL-NGS-107346	Kiki_consensus	1	3	BTA11	48495399	FAM01
Hapmap39519-BTA-85553	Kiki_consensus	3	3	BTA17	53620065	FAM01
Hapmap59915-rs29012086	Kiki_consensus	3	3	BTA15	25719311	FAM01
ARS-BFGL-NGS-108245	Kiki_consensus	1	2	BTA06	96841919	FAM01
ARS-BFGL-NGS-115239	Kiki_consensus	2	2	BTA01	60477492	FAM01
ChrY31_166906	Kiki_consensus	0	0	BTA0	0	FAM01
ARS-BFGL-NGS-34042	Kiki_consensus	4	4	BTA23	16052126	FAM01
Hapmap54530-rs29013224	Kiki_consensus	4	2	BTA10	33658021	FAM01
ARS-BFGL-NGS-98086	Kiki_consensus	4	3	BTA13	45075195	FAM01
BTB-00495684	Kiki_consensus	3	3	BTA12	51973484	FAM01
BTB-01857387	Kiki_consensus	4	2	BTA04	83779701	FAM01
ARS-BFGL-NGS-27516	Kiki_consensus	4	4	BTA16	52510377	FAM01
ARS-BFGL-NGS-25459	Kiki_consensus	1	1	BTA29	12581946	FAM01
ARS-BFGL-NGS-70229	Kiki_consensus	3	3	BTAXX	38463304	FAM01
ARS-BFGL-NGS-113150	Kiki_consensus	3	3	BTA04	51471353	FAM01
Hapmap40151-BTA-94687	Kiki_consensus	4	3	BTA06	56188532	FAM01
ARS-BFGL-NGS-53911	Kiki_consensus	4	2	BTA02	11458935	FAM01
ARS-BFGL-NGS-35818	Kiki_consensus	1	1	BTA18	25832665	FAM01
UA-IFASA-8043	Kiki_consensus	1	1	BTA18	13346768	FAM01
ARS-BFGL-NGS-22729	Kiki_consensus	1	3	BTA20	10909434	FAM01
ARS-BFGL-NGS-28303	Kiki_consensus	3	3	BTA19	49657396	FAM01
ARS-BFGL-NGS-46793	Kiki_consensus	1	1	BTA21	54208626	FAM01
Hapmap28758-BTA-151829	Kiki_consensus	2	2	BTAXX	132211189	FAM01
ARS-BFGL-NGS-110885	Kiki_consensus	1	3	BTA11	69566554	FAM01
BTA-111760-no-rs	Kiki_consensus	1	1	BTA01	37017145	FAM01
Hapmap47844-BTA-115673	Kiki_consensus	1	1	BTA06	113538490	FAM01
ARS-BFGL-NGS-117250	Kiki_consensus	1	2	BTA11	97160473	FAM01
Hapmap39461-BTA-109898	Kiki_consensus	4	3	BTA21	27927781	FAM01
ARS-BFGL-NGS-17252	Kiki_consensus	1	2	BTA12	2424372	FAM01
ARS-BFGL-NGS-15682	Kiki_consensus	4	2	BTA22	27769749	FAM01
ARS-BFGL-NGS-30033	Kiki_consensus	2	2	BTA05	103659884	FAM01
ARS-BFGL-NGS-114054	Kiki_consensus	1	3	BTA09	62751655	FAM01
Hapmap23395-BTA-131365	Kiki_consensus	4	3	BTA17	35461879	FAM01
ARS-BFGL-NGS-94696	Kiki_consensus	1	3	BTA02	80970515	FAM01
ARS-BFGL-NGS-102196	Kiki_consensus	3	3	BTA18	61182535	FAM01
ARS-BFGL-NGS-94541	Kiki_consensus	2	2	BTA04	101294744	FAM01
BTB-01261578	Kiki_consensus	3	3	BTA27	43921267	FAM01
ARS-BFGL-NGS-109005	Kiki_consensus	3	3	BTA10	86100471	FAM01
ARS-BFGL-NGS-41131	Kiki_consensus	4	4	BTA14	50416742	FAM01
Hapmap32042-BTA-133010	Kiki_consensus	4	4	BTA19	34319757	FAM01
ARS-BFGL-NGS-7556	Kiki_consensus	4	4	BTA19	3710275	FAM01
Hapmap26001-BTC-038813	Kiki_consensus	4	4	BTA06	44926243	FAM01
Hapmap49989-BTA-42921	Kiki_consensus	3	3	BTA18	30929829	FAM01
ARS-BFGL-NGS-28815	Kiki_consensus	4	4	BTA11	44061322	FAM01
ARS-BFGL-NGS-116541	Kiki_consensus	1	1	BTA18	55309510	FAM01
BTB-00169573	Kiki_consensus	1	2	BTA04	24209956	FAM01
UA-IFASA-7512	Kiki_consensus	1	1	BTA29	10172197	FAM01
Hapmap45233-BTA-100751	Kiki_consensus	2	3	BTA12	42606004	FAM01
ARS-BFGL-NGS-32123	Kiki_consensus	4	4	BTA15	42784253	FAM01
ARS-BFGL-NGS-100985	Kiki_consensus	4	2	BTA12	44501711	FAM01
ARS-BFGL-NGS-26708	Kiki_consensus	3	3	BTA05	96623157	FAM01
BTB-01709624	Kiki_consensus	4	2	BTA08	33060034	FAM01
ARS-BFGL-NGS-113888	Kiki_consensus	0	0	BTA05	48315330	FAM01
ARS-BFGL-NGS-21988	Kiki_consensus	1	1	BTA10	47842705	FAM01
[truncated: 450,400 more rows]
